# Supplementary material for: Harnessing RNA sequencing for global, unbiased evaluation of two new adjuvants for dendritic-cell immunotherapy
Source: Oncotarget. 2017 Feb 8;8(12):19879–93. doi: 10.18632/oncotarget.15190 (PMC5386730; doi:10.18632/oncotarget.15190)
Supplement: Supplementary file 2 [file oncotarget-08-19879-s002.zip]

Archive with 18 entries (14 files):
- scripts-for-paper/
- scripts-for-paper/correlation-facs-rnaseq.R
- scripts-for-paper/correlation-plots.R
- scripts-for-paper/edger-analysis-goterms.R
- scripts-for-paper/edger-analysis.R
- scripts-for-paper/extract-gene-names.R
- scripts-for-paper/fig.tex
- scripts-for-paper/go-result-tables.R
- scripts-for-paper/import.awk
- scripts-for-paper/input-data/
- scripts-for-paper/input-data/all-genes.tsv
- scripts-for-paper/input-data/facs-measurements-maturation.csv
- scripts-for-paper/Makefile
- scripts-for-paper/normalize-genes.R
- scripts-for-paper/plots/
- scripts-for-paper/README.txt
- scripts-for-paper/results/
- scripts-for-paper/volcano-plots.R
