# Supplementary material for: Harnessing RNA sequencing for global, unbiased evaluation of two new adjuvants for dendritic-cell immunotherapy
Source: Oncotarget. 2017 Feb 8;8(12):19879–93. doi: 10.18632/oncotarget.15190 (PMC5386730; doi:10.18632/oncotarget.15190)
Supplement: Supplementary file 2 [file oncotarget-08-19879-s002.zip › scripts-for-paper/correlation-facs-rnaseq.R]

# Generates a correlation plot that compares the RNA-seq measures with FACS measures
# given in a separate input data file.

d <- read.table("input-data/facs-measurements-maturation.csv",sep=";",
	colClasses=c("character","integer","character",rep("double",7)),
	as.is=TRUE)

d2 <- read.delim("results/genes.tsv",as.is=TRUE,row.names="GeneID")
library(edgeR)

d2 <- cpm(d2)

conditions <- head(rep(c(
"CD1c unstimulated",
"CD1c GM-CSF",
"CD1c ProtRNA",
"pDC fridge",
"pDC unstimulated",
"pDC FSME",
"pDc ProtRNA",
"pDC CpGP"
),each=3),-1)

d2 <- d2[as.character(unique(d$V2)),]

r <- data.frame(gene=c(),x=c(),y=c())

conds <- setdiff(unique(conditions),"pDC CpGP")

err <- function(x){
	x <-  x[!is.na(x)]
	sd(x)/sqrt(length(x))
}

for( gene in unique(d$V2) ){
	for( con in conds ){
		cat(gene,con,"\n")
		y <- mean( unlist( d[d$V2==gene & d$V3==con, -(1:3)] ), na.rm=TRUE )
		ye <- err( unlist( d[d$V2==gene & d$V3==con, -(1:3)] ) )
		x <- mean( unlist( d2[as.character(gene),conditions==con] ), na.rm=TRUE )
		xe <- err( unlist( d2[as.character(gene),conditions==con] ) )
		r <- rbind(r,data.frame(gene=gene,x=x,xe=xe,y=y,ye=ye))
	}
}

panel <- function(x,y,xe,ye,p) {
	require(plotrix)
	#x <- log(x,base=2)
	#y <- log(y,base=2)
	ct <- cor.test( log(x), log(y), method="pearson" )
	plot( x, y, main=p, xlim=range(c(x-xe,x+xe)),
		ylim=range(c(y-ye,y+ye)), log="xy",
		xlab="RNA-seq reads", ylab="flow cytometry geometric mean"  )
	plotCI( x, y, li=y-ye, ui=y+ye, add=TRUE )
	plotCI( x, y, li=x-xe, ui=x+xe, err="x", add=TRUE )
	legend("bottomright",c(paste("r² =",signif(ct$estimate,3)),
		paste("p =",signif(ct$p.value,3))),
		text.width = strwidth("1,000,000,0"),
		bty="n",xjust=1)
}

pdf("plots/rnaseq-vs-protein.pdf",width=3,height=4)

par(bty="l")

with( r[r$gene==941,],{
	panel(x,y,xe,ye,"CD80")
})

with( r[r$gene==29126,],{
	panel(x,y,xe,ye,"PD-L1")
})

with( r[r$gene==958,],{
	panel(x,y,xe,ye,"CD40")
})

dev.off()
