# Supplementary material for: Harnessing RNA sequencing for global, unbiased evaluation of two new adjuvants for dendritic-cell immunotherapy
Source: Oncotarget. 2017 Feb 8;8(12):19879–93. doi: 10.18632/oncotarget.15190 (PMC5386730; doi:10.18632/oncotarget.15190)
Supplement: Supplementary file 2 [file oncotarget-08-19879-s002.zip › scripts-for-paper/correlation-plots.R]

# Generates multi dimensional scaling (principal coordinate analysis) plots, 
# and correlation plots between fold-changes

load("results/differential-expression.rda")

pdc.prna <- d7$table
pdc.fsme <- d6$table

bdca1.gm0csf <- d4$table
bdca1.prna <- d5$table


############ first the correlation plots

plt <- function(a,b,...){

	require(MASS)
	require(RColorBrewer)

	n <- nrow(b)

	gene.ids <- rownames(b)

	x <- a[gene.ids,"logFC"]
	y <- b$logFC

	k <- 11 # number of colors

	x.dens <- kde2d( x, y, n=100, lims=c( c(-5,5), ylim=c(-5,5) ) )

	my.cols <- rev(brewer.pal(k, "RdYlBu"))

	plot( x, y, pch=16, cex=.4, col="#00000044", ... )

	contour( x.dens$x, x.dens$y, x.dens$z, 
		levels=exp(seq(log(.01),log(max(x.dens$z)),length.out=k)),
		col=my.cols, drawlabels=FALSE,
		add=TRUE )

	lines( c(-16,-5,-5), c(-5,-5,-16) )
	lines( -c(-16,-5,-5), -c(-5,-5,-16) )

	text(-15,-15,paste0(signif(sum(x < -5 & y < -5)),""),adj=c(0,0))
	text(15,15,paste0(signif(sum(x >=5 & y >=5)),""),adj=c(1,1))


}

png("plots/corr%04d.png",width=3,height=3,units='in',res=300)

par(mar=c(4,4,0.1,0.1),bty="n")

plt( pdc.fsme, pdc.prna, xlab="log fold change FSME", ylab="log fold change pRNA",
	xlim=c(-15,15), ylim=c(-15,15) )


plt( bdca1.gm0csf, bdca1.prna, xlab="log fold change GM-CSF", ylab="log fold change pRNA",
	xlim=c(-15,15), ylim=c(-15,15) )


############ now the MDS plots


library( edgeR )

x <- as.matrix(read.delim("results/genes.tsv",row.names="GeneID"))
x <- x[,1:23]

donor <- c(rep(1:3,7),2,3)

celltype <- ( c(rep("mDC",9),rep("pDC",14)) )

x <- DGEList(x)
x <- calcNormFactors(x)

par(mfrow=c(3,1))

y1 <- plotMDS( x[,donor==1], xaxt="n", yaxt="n", 
	xlab="", ylab="", pch=c(1,19)[(celltype[donor==1]=="pDC")+1],
	labels=c("","GM0CSF","pRNA","","IL-3","FSME","pRNA") )

y2 <- plotMDS( x[,donor==2], xaxt="n", yaxt="n", 
	xlab="", ylab="", pch=c(1,19)[(celltype[donor==2]=="pDC")+1] )

y3 <- plotMDS( x[,donor==3], xaxt="n", yaxt="n", 
	xlab="", ylab="", pch=c(1,19)[(celltype[donor==3]=="pDC")+1] )

# align the vertical scaling of the axes so that the directions
# are the same
y1$x <- -y1$x
y2$x <- -y2$x
y3$x <- -y3$x

y1$y <- -y1$y
y2$y <- y2$y
y3$y <- -y3$y

par(mfrow=c(1,1))

plt <- function(y1,main="donor 1",do.cpgp=FALSE){

	if(!do.cpgp && main != "donor 1"){
		y1$x <- head(y1$x,-1)
		y1$y <- head(y1$y,-1)
	}

	col <- rep("black",7)
	if( length(y1$x) > 7 ){
		col <- c(col,"red")
	}

	plot( y1, type="p", pch=c(1,19,19,1,19,19,19), ann=FALSE, xaxt="n",
		yaxt="n",xlim=c(-4.7,4.7),ylim=c(-4.7,4.7), cex=.75, col=col )
	axis(1,labels=F)
	axis(2,labels=F)  


	text(y1$x[1],y1$y[1]-.2,"mDC",pos=1)
	text(y1$x[4],y1$y[4]-.3,"pDC",pos=1)

	text(y1$x[2],y1$y[2],"GM-CSF ",adj=c(-.1,0),srt=-90)
	text(y1$x[3]-.1,y1$y[3],"pRNA",pos=3)

	text(y1$x[5],y1$y[5]-.1,"IL-3",pos=4)
	text(y1$x[6],y1$y[6],"FSME",pos=4)
	text(y1$x[7],y1$y[7],"pRNA",pos=3)
	if( length(y1$x) > 7 ){
		segments( y1$x[4], y1$y[4], y1$x[8],y1$y[8], col="red" )
		text(y1$x[8],y1$y[8],"CpG-P",pos=4,col="red")
	}


	mtext("PCO1",1,1)
	mtext("PCO2",2,1)
	mtext(main,3)

	segments( y1$x[c(1,1,4,4,4)], y1$y[c(1,1,4,4,4)], y1$x[c(2,3,5,6,7)], y1$y[c(2,3,5,6,7)] )
}

par(mar=c(2,2,1,1),bty="n")

plt(y1)
plt(y2,"donor 2")
plt(y3,"donor 3")


plt(y2,"donor 2",TRUE)
plt(y3,"donor 3",TRUE)

############ MDS plots for CpGP

x  <- as.matrix(read.delim("results/genes.tsv",row.names="GeneID"))

donor <- c(rep(1:3,7),2,3)

celltype <- ( c(rep("mDC",9),rep("pdc",14)) )

x <- DGEList(x)
x <- calcNormFactors(x)


plt <- function(which.donor){

y1 <- plotMDS( x[,donor==which.donor & celltype=="pdc"], 
	xlab="", ylab="", pch=19 )

	text(y1$x[1]+.3,y1$y[1],"pDC",adj=c(0,1))
	text(y1$x[2]+.3,y1$y[2],"IL-3",adj=c(0,1))
	text(y1$x[3]+.3,y1$y[3],"FSME",adj=c(0,1))
	text(y1$x[4]+.3,y1$y[4],"pRNA",adj=c(0,1))
	text(y1$x[5]+.3,y1$y[5],"GpGP",adj=c(0,1))

}

plt(2)
plt(3)

dev.off()
