# Supplementary material for: Harnessing RNA sequencing for global, unbiased evaluation of two new adjuvants for dendritic-cell immunotherapy
Source: Oncotarget. 2017 Feb 8;8(12):19879–93. doi: 10.18632/oncotarget.15190 (PMC5386730; doi:10.18632/oncotarget.15190)
Supplement: Supplementary file 2 [file oncotarget-08-19879-s002.zip › scripts-for-paper/edger-analysis-goterms.R]

# Performs a GO term analysis on the differential expression results.

library( edgeR )

load("results/differential-expression.rda" )

g1 <- goana( rownames( topTags( d1, n=Inf, p=.05 ) ) )
g2 <- goana( rownames( topTags( d2, n=Inf, p=.05 ) ) )
g3 <- goana( rownames( topTags( d3, n=Inf, p=.05 ) ) )
g4 <- goana( rownames( topTags( d4, n=Inf, p=.05 ) ) )
g5 <- goana( rownames( topTags( d5, n=Inf, p=.05 ) ) )
g6 <- goana( rownames( topTags( d6, n=Inf, p=.05 ) ) )
g7 <- goana( rownames( topTags( d7, n=Inf, p=.05 ) ) )

save( list=paste0("g",1:7), 
	file="results/differential-expression-goterms.rda" )
