# Supplementary material for: Harnessing RNA sequencing for global, unbiased evaluation of two new adjuvants for dendritic-cell immunotherapy
Source: Oncotarget. 2017 Feb 8;8(12):19879–93. doi: 10.18632/oncotarget.15190 (PMC5386730; doi:10.18632/oncotarget.15190)
Supplement: Supplementary file 2 [file oncotarget-08-19879-s002.zip › scripts-for-paper/edger-analysis.R]

# Computes differential expression of genes across pairs of two conditions.

x  <- as.matrix(read.delim("results/genes.tsv",row.names="GeneID"))
x <- x[,1:21]

celltype <- factor( c(rep("BDCA1",9),rep("pDC",12)) )

condition <- factor(
	c(
		rep("untreated",3),
		rep("GM0CSF",3),
		rep("pRNA",3),
		rep("untreated",3),
		rep("IL3",3),
		rep("IL3+FSME",3),
		rep("IL3+pRNA",3) #,
		# rep("IL3+CpG0P",2)
	)
)

donor <- rep(1:3,7)

library( edgeR )

# 1 : wildtype BDCA1 vs pDC / pDC+IL3

diffExp2 <- function( take, grp ){
	print( grp )
	x <- x[,take]
	y <- DGEList( counts=x, group=grp )
	y <- calcNormFactors(y)
	design <- model.matrix( ~grp )
	
	y <- estimateDisp( y, design )
	fit <- glmFit( y, design, prior.count=2 )
	tst <- glmLRT( fit, coef=2 )
	tst
}

d1 <- diffExp2( condition == "untreated", 
	factor( c( rep("BDCA1",3), rep("pDC",3) ) ) )

d2 <- diffExp2( (celltype=="BDCA1" & condition == "untreated") |
 (celltype=="pDC" & condition == "IL3"), 
 	factor( c( rep("BDCA1",3), rep("pDC",3) ) ) )

d3 <- diffExp2( (celltype=="pDC" & condition == "untreated") |
 (celltype=="pDC" & condition == "IL3"), 
 	factor( c( rep("untreated",3), rep("IL3",3) ), levels=c("untreated","IL3") ) )

d4 <- diffExp2( celltype=="BDCA1" & (condition %in% c("untreated","GM0CSF")),
	factor( c( rep("untreated",3), rep("GM0CSF",3) ), levels=c("untreated","GM0CSF") ) )

d5 <- diffExp2( celltype=="BDCA1" & (condition %in% c("untreated","pRNA")),
	factor( c( rep("untreated",3), rep("pRNA",3) ), levels=c("untreated","pRNA") ) )

d6 <- diffExp2( celltype=="pDC" & (condition %in% c("IL3","IL3+FSME")),
	factor( c( rep("IL3",3), rep("IL3+FSME",3) ) ) )

d7 <- diffExp2( celltype=="pDC" & (condition %in% c("IL3","IL3+pRNA")),
	factor( c( rep("IL3",3), rep("IL3+pRNA",3) ) ) )

d8 <- diffExp2( condition %in% c("pRNA","IL3+pRNA"),
	factor( c( rep("BDCA1",3), rep("pDC",3) ) ) )

save( list=paste0("d",1:8), file="results/differential-expression.rda" )
