# Supplementary material for: Harnessing RNA sequencing for global, unbiased evaluation of two new adjuvants for dendritic-cell immunotherapy
Source: Oncotarget. 2017 Feb 8;8(12):19879–93. doi: 10.18632/oncotarget.15190 (PMC5386730; doi:10.18632/oncotarget.15190)
Supplement: Supplementary file 2 [file oncotarget-08-19879-s002.zip › scripts-for-paper/extract-gene-names.R]

# Extracts the Entrez gene IDs and gene symbols from the raw read file.

x  <- read.delim("input-data/all-genes.tsv",as.is=TRUE)
x <- x[,c(7,1)]
colnames( x ) <- c("GeneID","Symbol")
write.csv(x,"results/gene-names.csv")
