# Supplementary material for: Harnessing RNA sequencing for global, unbiased evaluation of two new adjuvants for dendritic-cell immunotherapy
Source: Oncotarget. 2017 Feb 8;8(12):19879–93. doi: 10.18632/oncotarget.15190 (PMC5386730; doi:10.18632/oncotarget.15190)
Supplement: Supplementary file 2 [file oncotarget-08-19879-s002.zip › scripts-for-paper/fig.tex]

\documentclass[a4paper]{article}

\usepackage[margin=1cm]{geometry}
\usepackage{tikz}
\usetikzlibrary{shapes}

\pagestyle{empty}
\usepackage{pxfonts}
\usepackage{tabularx}

\renewcommand{\familydefault}{\sfdefault}

\usepackage{parskip}

\begin{document}

{\sffamily\bfseries\Large Figure 1} \\

\includegraphics[page=1,width=.3\textwidth]{plots/rnaseq-vs-protein.pdf}
\includegraphics[page=2,width=.3\textwidth]{plots/rnaseq-vs-protein.pdf}
\includegraphics[page=3,width=.3\textwidth]{plots/rnaseq-vs-protein.pdf}

\newpage

{\sffamily\bfseries\Large Figure 2} \\

{\sffamily\bfseries\Large A} \\
\includegraphics[page=4,width=.3\textwidth]{plots/corr0004.png}
\includegraphics[page=5,width=.3\textwidth]{plots/corr0005.png}
\includegraphics[page=6,width=.3\textwidth]{plots/corr0006.png}

{\sffamily\bfseries\Large B} \\[5mm]
\includegraphics[page=1,width=.3\textwidth]{plots/corr0002.png} \hspace{5mm}
\includegraphics[page=2,width=.3\textwidth]{plots/corr0001.png}

\newpage

{\sffamily\bfseries\Large Figure 3} \\

\includegraphics[width=.45\textwidth]{plots/volcanos0001.png}
\includegraphics[width=.45\textwidth]{plots/volcanos0002.png}

\includegraphics[width=.45\textwidth]{plots/volcanos0003.png}
\includegraphics[width=.45\textwidth]{plots/volcanos0004.png}

\newpage

{\sffamily\bfseries\Large Table 1}

\input{results/go.tex}

\newpage

{\sffamily\bfseries\Large Figure 6} \\

{\sffamily\bfseries\Large A} \\
\includegraphics[width=.3\textwidth,page=5,scale=.8]{plots/corr0007.png}
\includegraphics[width=.3\textwidth,page=6,scale=.8]{plots/corr0008.png}

%
\end{document}
