# Supplementary material for: Harnessing RNA sequencing for global, unbiased evaluation of two new adjuvants for dendritic-cell immunotherapy
Source: Oncotarget. 2017 Feb 8;8(12):19879–93. doi: 10.18632/oncotarget.15190 (PMC5386730; doi:10.18632/oncotarget.15190)
Supplement: Supplementary file 2 [file oncotarget-08-19879-s002.zip › scripts-for-paper/go-result-tables.R]

load("results/differential-expression-goterms.rda")

show <- function( data, title, N=10 ){

	data <- data[data$N>=50,]

	data <- head(data[order(data$P.DE),],N)

	cat("\\subsection*{",title,"}")
	cat("\\begin{tabularx}{\\textwidth}{Xlrrr}\n")
	cat("term & ontology & N genes & N up/down & $-\\textrm{log}_{10}$ p-value \\\\\\hline\n")
	for( i in 1:N ){
		cat(sprintf("%s & %s & %g & %g & %.1f \\\\\n",
			data[i,"Term"],data[i,"Ont"],data[i,"N"],
			data[i,"DE"],-log(data[i,"P.DE"],base=10)))
	}
	#print(head(data[order(data$P.DE),],10))
	cat("\\end{tabularx}\n")

	# bp = biological process
	# cc = cellular component
	# mf = molecular function

}

show.csv <- function( data, title, N=10 ){

	data <- data[data$N>=50,]

	data <- head(data[order(data$P.DE),],N)

	cat("\n")
	cat(title,"\n")

	cat("term\tontology\tN genes\tN up/down\t-log_10 p-value\n")

	for( i in 1:N ){
		cat(sprintf("%s\t%s\t%g\t%g\t%.1f\n",
			data[i,"Term"],data[i,"Ont"],data[i,"N"],
			data[i,"DE"],-log(data[i,"P.DE"],base=10)))
	}


}


sink("results/go.tex")

show( g4, "CD1c+ mDC GM-CSF")

show( g5, "CD1c+ mDC pRNA")


show( g6, "pDC FSME")

show( g7, "pDC pRNA")

sink()


sink("results/go.csv")

show.csv( g4, "CD1c+ mDC GM-CSF" )


show.csv( g5, "CD1c+ mDC pRNA")


show.csv( g6, "pDC FSME")

show.csv( g7, "pDC pRNA")

sink()
