# Supplementary material for: Harnessing RNA sequencing for global, unbiased evaluation of two new adjuvants for dendritic-cell immunotherapy
Source: Oncotarget. 2017 Feb 8;8(12):19879–93. doi: 10.18632/oncotarget.15190 (PMC5386730; doi:10.18632/oncotarget.15190)
Supplement: Supplementary file 2 [file oncotarget-08-19879-s002.zip › scripts-for-paper/import.awk]

## call: awk -f import.awk all-genes.tsv all-genes.tsv 

BEGIN{
	FS="\t"
	dup["Median"]=1
}


NR==FNR{
	if( seen[$1] ){
		dup[$1]=1
	}
	seen[$1]=1
}

NR > FNR{
	if( dup[$1] ){
		print "Duplicated symbol: "$1 > "/dev/stderr"
	}
	if( !dup[$1] && $7 ){
		printf $7
		for( i = 9 ; i <= NF ; i ++ ){
			printf "\t"$i
		}
	}
	printf "\n"
}
