# Supplementary material for: Harnessing RNA sequencing for global, unbiased evaluation of two new adjuvants for dendritic-cell immunotherapy
Source: Oncotarget. 2017 Feb 8;8(12):19879–93. doi: 10.18632/oncotarget.15190 (PMC5386730; doi:10.18632/oncotarget.15190)
Supplement: Supplementary file 2 [file oncotarget-08-19879-s002.zip › scripts-for-paper/input-data/all-genes.tsv]

Symbol	Full_name	Description	GO Component	GO Process	GO Function	GeneID	Symbol	mb_BDCA1 D1	mb_BDCA1 D2	mb_BDCA1 D3	mb_BDCA1 GM0CSF D1	mb_BDCA1 GM0CSF D2	mb_BDCA1 GM0CSF D3	mb_BDCA1 pRNA D1	mb_BDCA1 pRNA D2	mb_BDCA1 pRNA D3	mb_pDC D1	mb_pDC D2	mb_pDC D3	mb_pDC IL3 D1	mb_pDC IL3 D2	mb_pDC IL3 D3	mb_pDC IL3 FSME D1	mb_pDC IL3 FSME D2	mb_pDC IL3 FSME D3	mb_pDC IL3 pRNA D1	mb_pDC IL3 pRNA D2	mb_pDC IL3 pRNA D3	mb_pDC IL3 CpG0P D2	mb_pDC IL3 CpG0P D3
A1BG	alpha-1B-glycoprotein	alpha-1-B glycoprotein	-	-	-	1	A1BG	359	164	331	315	162	234	169	153	181	943	468	993	835	452	627	690	139	181	349	19	232	156	286
A1BG-AS1	-	A1BG antisense RNA 1 (non-protein coding)	-	-	-	503538	A1BG-AS1	63	36	64	87	76	116	92	104	112	154	103	200	295	211	295	230	219	274	110	13	136	131	318
A2LD1	AIG2-like domain 1|AIG2-like domain-containing protein 1|gamma-glutamylaminecyclotransferase	AIG2-like domain 1	-	GO:0006575//cellular modified amino acid metabolic process	GO:0016747//transferase activity, transferring acyl groups other than amino-acyl groups;GO:0016755	87769	GGACT	36	101	112	1	14	12	4	8	9	4	34	38	18	53	60	36	41	68	19	8	37	27	80
A2M	C3 and PZP-like alpha-2-macroglobulin domain-containing protein 5|alpha-2-M	alpha-2-macroglobulin	GO:0044421//extracellular region part	GO:0001867//complement activation, lectin pathway;GO:0010035//response to inorganic substance;GO:0031667//response to nutrient levels;GO:0031960//response to corticosteroid stimulus	GO:0004866//endopeptidase inhibitor activity;GO:0019838//growth factor binding;GO:0019958	2	A2M	405	338	402	1657	5636	1169	745	3328	1003	106	67	80	369	294	231	443	1429	322	538	68	174	995	364
A2ML1	C3 and PZP-like, alpha-2-macroglobulin domain containing 9|alpha-2-macroglobulin-like protein 1	alpha-2-macroglobulin-like 1	-	GO:0052547//regulation of peptidase activity	GO:0004866//endopeptidase inhibitor activity;GO:0005488//binding	144568	A2ML1	0	4	0	2	6	12	2	0	8	0	0	0	1	3	0	0	0	1	0	0	0	2	1
A4GALT	CD77 synthase|GB3 synthase|P blood group (P one antigen)|P(k) antigen synthase|P1/Pk synthase|UDP-galactose:beta-D-galactosyl-beta1-R 4-alpha-D-galactosyltransferase|alpha-1,4-N-acetylglucosaminyltransferase|alpha4Gal-T1|globotriaosylceramide synthase|lactosylceramide 4-alpha-galactosyltransferase	alpha 1,4-galactosyltransferase	GO:0005626//insoluble fraction;GO:0031228//intrinsic to Golgi membrane	GO:0006687//glycosphingolipid metabolic process;GO:0016044//cellular membrane organization	GO:0035250//UDP-galactosyltransferase activity	53947	A4GALT	2	2	8	3925	1623	903	6340	3639	2811	334	12	154	529	97	299	437	51	264	147	24	118	2	34
A4GNT	-	alpha-1,4-N-acetylglucosaminyltransferase	GO:0005626//insoluble fraction;GO:0012505//endomembrane system;GO:0031224//intrinsic to membrane;GO:0044431//Golgi apparatus part	GO:0006486//protein glycosylation	GO:0008194//UDP-glycosyltransferase activity;GO:0016758//transferase activity, transferring hexosyl groups	51146	A4GNT	12	20	5	4	3	0	0	0	0	0	0	0	0	0	2	0	0	0	0	0	0	0	0
AAAS	Allgrove, triple-A|aladin	achalasia, adrenocortical insufficiency, alacrimia	GO:0005635//nuclear envelope	GO:0007611//learning or memory;GO:0019953//sexual reproduction;GO:0032386//regulation of intracellular transport;GO:0051169//nuclear transport	-	8086	AAAS	400	1117	1513	69	426	311	39	355	332	214	812	862	465	1872	1642	328	1209	1433	202	134	694	536	1168
AACS	acetoacetate-CoA ligase|acyl-CoA synthetase family member 1|homolog of C. elegans supressor of ras 5 (sur-5)|protein sur-5 homolog	acetoacetyl-CoA synthetase	GO:0044444//cytoplasmic part	GO:0006950//response to stress;GO:0009749//response to glucose stimulus;GO:0009888//tissue development;GO:0014070//response to organic cyclic compound;GO:0031667//response to nutrient levels;GO:0032787//monocarboxylic acid metabolic process;GO:0033574//response to testosterone stimulus;GO:0044238//primary metabolic process;GO:0045444//fat cell differentiation;GO:0048513//organ development;GO:0050…	GO:0016878//acid-thiol ligase activity;GO:0032559	65985	AACS	410	301	397	1011	696	707	1267	760	925	1252	751	1001	3004	3930	2736	1056	1314	1160	626	97	382	530	633
AACSP1	-	acetoacetyl-CoA synthetase pseudogene 1	GO:0044444//cytoplasmic part	GO:0009719;GO:0031667//response to nutrient levels;GO:0032787//monocarboxylic acid metabolic process;GO:0044238//primary metabolic process;GO:0045444//fat cell differentiation;GO:0048513//organ development;GO:0050796//regulation of insulin secretion;GO:0070542//response to fatty acid	GO:0016878//acid-thiol ligase activity;GO:0032559	729522	AACSP1	0	0	0	0	0	0	0	0	0	0	0	0	0	0	0	0	0	0	0	0	0	2	0
AADAC	arylacetamide deacetylase (esterase)	arylacetamide deacetylase (esterase)	GO:0031090//organelle membrane;GO:0031224//intrinsic to membrane;GO:0042598;GO:0043231//intracellular membrane-bounded organelle	GO:0010896//regulation of triglyceride catabolic process	GO:0004091//carboxylesterase activity	13	AADAC	0	0	0	3	0	0	0	0	0	1	0	1	0	0	0	2	0	0	5	0	1	6	2
AADACL4	-	arylacetamide deacetylase-like 4	GO:0031224//intrinsic to membrane	-	GO:0016788//hydrolase activity, acting on ester bonds	343066	AADACL4	0	0	0	1	0	0	0	0	0	0	0	0	0	0	0	0	0	0	0	0	0	0	0
AADAT	2-aminoadipate aminotransferase|2-aminoadipate transaminase|KAT/AadAT|L kynurenine/alpha aminoadipate aminotransferase|alpha-aminoadipate aminotransferase|kynurenine aminotransferase II|kynurenine--oxoglutarate aminotransferase II|kynurenine--oxoglutarate transaminase 2|kynurenine--oxoglutarate transaminase II|kynurenine/alpha-aminoadipate aminotransferase, mitochondrial	aminoadipate aminotransferase	GO:0043231//intracellular membrane-bounded organelle	GO:0009064//glutamine family amino acid metabolic process;GO:0043648//dicarboxylic acid metabolic process	GO:0008483//transaminase activity;GO:0042802//identical protein binding;GO:0048037//cofactor binding	51166	AADAT	1	0	0	0	0	0	0	0	0	0	2	2	1	22	17	0	2	2	0	0	0	2	0
AAGAB	alpha- and gamma-adaptin-binding protein p34	alpha- and gamma-adaptin binding protein	GO:0044424//intracellular part	GO:0006810//transport	-	79719	AAGAB	1943	1211	1521	1466	1142	1299	1441	1017	1167	1118	832	1005	3444	2287	2268	2791	1546	1793	1410	212	887	1083	1999
AAK1	AP2-associated protein kinase 1|adaptor-associated kinase 1	AP2 associated kinase 1	GO:0012505//endomembrane system;GO:0016020//membrane	GO:0006464//cellular protein modification process	GO:0004672//protein kinase activity;GO:0032559	22848	AAK1	1005	1787	1614	3063	3919	5739	2663	3912	6047	716	1663	1375	1224	1538	2517	680	2062	2483	505	171	681	1271	2847
AAMP	angio-associated migratory cell protein	angio-associated, migratory cell protein	GO:0016020//membrane;GO:0044424//intracellular part	GO:0010594//regulation of endothelial cell migration;GO:0014812//muscle cell migration;GO:0045765//regulation of angiogenesis;GO:0048869//cellular developmental process	GO:0005539//glycosaminoglycan binding	14	AAMP	4463	2925	3678	3395	2851	2454	2867	2642	2307	3075	1888	2438	5476	3431	3502	4710	1731	1991	2695	453	1226	3459	3716
AANAT	arylalkylamine N-acetyltransferase|serotonin N-acetyltransferase|serotonin acetylase	aralkylamine N-acetyltransferase	GO:0044444//cytoplasmic part	GO:0009648//photoperiodism;GO:0010038//response to metal ion;GO:0030186//melatonin metabolic process;GO:0034694//response to prostaglandin stimulus;GO:0043434//response to peptide hormone stimulus;GO:0048511//rhythmic process;GO:0051384//response to glucocorticoid stimulus	GO:0008080//N-acetyltransferase activity	15	AANAT	10	43	17	25	61	85	39	109	121	16	79	74	29	121	47	51	210	228	45	13	72	42	91
AARS	alaRS|alanine tRNA ligase 1, cytoplasmic|alanine--tRNA ligase, cytoplasmic|alanyl-tRNA synthetase, cytoplasmic|renal carcinoma antigen NY-REN-42	alanyl-tRNA synthetase	GO:0000267//cell fraction;GO:0044424//intracellular part	GO:0001101//response to acid;GO:0006418//tRNA aminoacylation for protein translation;GO:0006448//regulation of translational elongation;GO:0006984//ER-nucleus signaling pathway;GO:0006986//response to unfolded protein;GO:0008033//tRNA processing;GO:0008544//epidermis development;GO:0021695//cerebellar cortex development;GO:0043066//negative regulation of apoptotic process;GO:0050905//neuromuscula…	GO:0003723//RNA binding;GO:0004091//carboxylesterase activity;GO:0004812//aminoacyl-tRNA ligase activity;GO:0031406//carboxylic acid binding;GO:0032559;GO:0043169//cation binding	16	AARS	1907	1175	1441	4744	3468	2669	4149	2824	2082	981	704	830	7850	7508	6908	3345	3360	3664	2157	404	1585	2152	3305
AARS2	alanine tRNA ligase 2, mitochondrial (putative)|alanine--tRNA ligase, mitochondrial|alanyl-tRNA synthetase 2, mitochondrial (putative)|alanyl-tRNA synthetase like|probable alanyl-tRNA synthetase, mitochondrial	alanyl-tRNA synthetase 2, mitochondrial (putative)	GO:0031980	GO:0006418//tRNA aminoacylation for protein translation	GO:0003723//RNA binding;GO:0004812//aminoacyl-tRNA ligase activity;GO:0032559;GO:0043169//cation binding	57505	AARS2	565	683	647	480	475	396	524	513	292	919	908	855	1524	1620	1408	1373	1811	1514	641	175	512	876	1250
AARSD1	alanyl-tRNA editing protein Aarsd1|alanyl-tRNA synthetase domain-containing protein 1	alanyl-tRNA synthetase domain containing 1	GO:0044424//intracellular part	GO:0006412//translation;GO:0006418//tRNA aminoacylation for protein translation;GO:0043039//tRNA aminoacylation	GO:0004812//aminoacyl-tRNA ligase activity;GO:0032559;GO:0043169//cation binding	80755	AARSD1	18	62	72	4	52	24	14	38	24	16	59	73	30	153	116	30	69	53	12	14	32	47	116
AASDH	2-aminoadipic 6-semialdehyde dehydrogenase|acyl-CoA synthetase family member 4|non-ribosomal peptide synthetase 1098|non-ribosomal peptide synthetase 998	aminoadipate-semialdehyde dehydrogenase	-	GO:0032787//monocarboxylic acid metabolic process;GO:0044238//primary metabolic process;GO:0051234//establishment of localization	GO:0016597//amino acid binding;GO:0016620//oxidoreductase activity, acting on the aldehyde or oxo group of donors, NAD or NADP as acceptor;GO:0016877//ligase activity, forming carbon-sulfur bonds;GO:0022892;GO:0032559	132949	AASDH	587	396	486	448	231	283	457	238	274	540	479	470	699	442	425	333	476	528	266	41	176	211	369
AASDHPPT	4'-phosphopantetheinyl transferase|L-aminoadipate-semialdehyde dehydrogenase-phosphopantetheinyl transferase|LYS5 ortholog|alpha-aminoadipic semialdehyde dehydrogenase-phosphopantetheinyl transferase	aminoadipate-semialdehyde dehydrogenase-phosphopantetheinyl transferase	GO:0044444//cytoplasmic part	GO:0009058//biosynthetic process	GO:0016780//phosphotransferase activity, for other substituted phosphate groups;GO:0046872//metal ion binding	60496	AASDHPPT	1200	780	1242	1280	709	829	1101	696	868	2374	1620	1534	2346	1594	1634	2007	1482	1439	2066	163	908	1242	1939
AASS	alpha-aminoadipate semialdehyde synthase|alpha-aminoadipic semialdehyde synthase, mitochondrial|aminoadipic semialdehyde synthase|lysine-2-oxoglutarate reductase|lysine-ketoglutarate reductase /saccharopine dehydrogenase	aminoadipate-semialdehyde synthase	GO:0043231//intracellular membrane-bounded organelle	GO:0006554//lysine catabolic process;GO:0051259//protein oligomerization	GO:0004753//saccharopine dehydrogenase activity	10157	AASS	84	117	141	154	95	184	109	109	133	241	174	308	356	574	567	224	381	431	202	34	134	150	275
AATF	apoptosis-antagonizing transcription factor|protein AATF|rb-binding protein Che-1	apoptosis antagonizing transcription factor	GO:0031981//nuclear lumen;GO:0044444//cytoplasmic part	GO:0000278//mitotic cell cycle;GO:0006357//regulation of transcription from RNA polymerase II promoter;GO:0006917//induction of apoptosis;GO:0009790//embryo development;GO:0010557//positive regulation of macromolecule biosynthetic process;GO:0010561;GO:0010671;GO:0022613//ribonucleoprotein complex biogenesis;GO:0033554//cellular response to stress;GO:0043066//negative regulation of apoptotic proc…	GO:0001071//nucleic acid binding transcription factor activity;GO:0008092//cytoskeletal protein binding;GO:0030275//LRR domain binding	26574	AATF	3057	1980	2511	2634	2283	1979	2995	2293	2229	3235	2383	2312	5031	3279	3321	5151	2112	2407	2712	486	1388	3145	3777
AATK	CDK5-binding protein|brain apoptosis-associated tyrosine kinase|lemur tyrosine kinase 1|p35-binding protein|serine/threonine-protein kinase LMTK1	apoptosis-associated tyrosine kinase	GO:0031224//intrinsic to membrane;GO:0043231//intracellular membrane-bounded organelle;GO:0044444//cytoplasmic part	GO:0006468//protein phosphorylation;GO:0012501//programmed cell death	GO:0004672//protein kinase activity;GO:0032559	9625	AATK	93	99	55	245	364	318	141	280	190	39	176	106	139	225	228	53	108	153	75	21	103	176	240
ABAT	(S)-3-amino-2-methylpropionate transaminase|4-aminobutyrate aminotransferase, mitochondrial|4-aminobutyrate transaminase|GABA aminotransferase|GABA transaminase|GABA transferase|gamma-amino-N-butyrate transaminase	4-aminobutyrate aminotransferase	GO:0005624//membrane fraction;GO:0031980;GO:0043234//protein complex	GO:0006950//response to stress;GO:0007618//mating;GO:0008217//regulation of blood pressure;GO:0009448//gamma-aminobutyric acid metabolic process;GO:0010038//response to metal ion;GO:0014073;GO:0030534//adult behavior;GO:0042133//neurotransmitter metabolic process	GO:0008483//transaminase activity;GO:0019899//enzyme binding;GO:0042802//identical protein binding;GO:0048037//cofactor binding	18	ABAT	5	383	589	6	147	251	20	329	413	8	174	262	2	240	341	0	220	274	8	73	177	963	1786
ABCA1	ATP-binding cassette sub-family A member 1|ATP-binding cassette transporter A1|cholesterol efflux regulatory protein|membrane-bound	ATP-binding cassette, sub-family A (ABC1), member 1	GO:0005626//insoluble fraction;GO:0016021//integral to membrane;GO:0030139//endocytic vesicle;GO:0044459//plasma membrane part	GO:0006171//cAMP biosynthetic process;GO:0006464//cellular protein modification process;GO:0006909//phagocytosis;GO:0007033//vacuole organization;GO:0007166//cell surface receptor signaling pathway;GO:0007266//Rho protein signal transduction;GO:0009207;GO:0010742//macrophage derived foam cell differentiation;GO:0010874//regulation of cholesterol efflux;GO:0010878//cholesterol storage;GO:0015914//…	GO:0015075//ion transmembrane transporter activity;GO:0015248//sterol transporter activity;GO:0015405;GO:0017111//nucleoside-triphosphatase activity;GO:0019905//syntaxin binding;GO:0030226;GO:0032559;GO:0032934//sterol binding;GO:0051020//GTPase binding;GO:0070325//lipoprotein particle receptor binding;GO:0071813//lipoprotein particle binding	19	ABCA1	456	1924	386	1137	1214	548	1836	2859	885	3376	3642	1247	54	18	34	47	29	38	74	2	21	33	65
ABCA10	ATP-binding cassette A10|ATP-binding cassette sub-family A member 10	ATP-binding cassette, sub-family A (ABC1), member 10	GO:0031224//intrinsic to membrane	GO:0051234//establishment of localization	GO:0017111//nucleoside-triphosphatase activity;GO:0032559	10349	ABCA10	25	28	8	82	79	38	69	51	31	70	69	71	117	152	187	245	457	460	217	60	200	404	475
ABCA11P	-	ATP-binding cassette, sub-family A (ABC1), member 11, pseudogene	GO:0016020//membrane	-	GO:0000166//nucleotide binding	79963	ABCA11P	162	161	102	192	106	106	113	120	70	218	170	156	236	203	139	159	125	116	111	15	47	113	156
ABCA13	ATP binding cassette transporter A13|ATP-binding cassette sub-family A member 13|ATP-binding cassette sub-family A member 13 variant 2|ATP-binding cassette sub-family A member 13 variant 3	ATP-binding cassette, sub-family A (ABC1), member 13	-	GO:0008152//metabolic process	GO:0000166//nucleotide binding;GO:0017111//nucleoside-triphosphatase activity	154664	ABCA13	1	9	4	0	1	1	1	1	4	5	3	2	3	3	4	2	2	4	4	1	0	7	4
ABCA17P	-	ATP-binding cassette, sub-family A (ABC1), member 17, pseudogene	GO:0043231//intracellular membrane-bounded organelle	GO:0044255//cellular lipid metabolic process	GO:0000166//nucleotide binding	650655	ABCA17P	0	2	3	1	0	0	1	0	0	0	0	2	0	0	3	0	0	0	2	0	2	0	1
ABCA2	ATP-binding cassette 2|ATP-binding cassette sub-family A member 2|ATP-binding cassette transporter 2|ATP-binding cassette, sub-family A, member 2	ATP-binding cassette, sub-family A (ABC1), member 2	GO:0005764//lysosome;GO:0015630//microtubule cytoskeleton;GO:0031224//intrinsic to membrane;GO:0031410//cytoplasmic vesicle;GO:0043234//protein complex	GO:0006355//regulation of transcription, DNA-dependent;GO:0009207;GO:0009725//response to hormone stimulus;GO:0016125//sterol metabolic process;GO:0032367//intracellular cholesterol transport;GO:0055092//sterol homeostasis	GO:0015405;GO:0017111//nucleoside-triphosphatase activity;GO:0032559	20	ABCA2	19	1989	1609	11	388	663	0	334	388	109	12172	11759	12	2234	1884	8	1009	1902	4	123	908	384	1404
ABCA3	ABC transporter 3|ABC-C transporter|ATP-binding cassette sub-family A member 3|ATP-binding cassette transporter 3	ATP-binding cassette, sub-family A (ABC1), member 3	GO:0005626//insoluble fraction;GO:0030141//secretory granule;GO:0031224//intrinsic to membrane	GO:0009207;GO:0042221//response to chemical stimulus;GO:0051234//establishment of localization	GO:0015405;GO:0017111//nucleoside-triphosphatase activity;GO:0032559	21	ABCA3	158	198	132	55	122	38	103	69	57	72	74	53	34	52	39	38	60	67	30	6	38	12	24
ABCA4	ATP binding cassette transporter|ATP-binding cassette sub-family A member 4|ATP-binding cassette transporter, retinal-specific|ATP-binding transporter, retina-specific|RIM ABC transporter|RIM protein|photoreceptor rim protein|retina-specific ABC transporter|retinal-specific ATP-binding cassette transporter|stargardt disease protein	ATP-binding cassette, sub-family A (ABC1), member 4	GO:0005626//insoluble fraction;GO:0016021//integral to membrane	GO:0007602//phototransduction;GO:0015914//phospholipid transport;GO:0043954//cellular component maintenance;GO:0050953//sensory perception of light stimulus	GO:0005548//phospholipid transporter activity;GO:0015405;GO:0017111//nucleoside-triphosphatase activity;GO:0032559	24	ABCA4	0	0	0	5	6	7	2	5	0	0	0	0	0	0	0	0	0	0	0	0	0	0	2
ABCA5	ATP-binding cassette A5|ATP-binding cassette sub-family A member 5	ATP-binding cassette, sub-family A (ABC1), member 5	GO:0005764//lysosome;GO:0005770//late endosome;GO:0012505//endomembrane system;GO:0031224//intrinsic to membrane	GO:0009207;GO:0010742//macrophage derived foam cell differentiation;GO:0030301//cholesterol transport;GO:0034369//plasma lipoprotein particle remodeling	GO:0017111//nucleoside-triphosphatase activity;GO:0032559	23461	ABCA5	27	304	243	44	403	217	64	451	422	155	1201	1089	81	1772	1926	109	7452	6111	233	944	2156	8278	8055
ABCA6	ABC transporter ABCA6|ATP-binding cassette A6|ATP-binding cassette sub-family A member 6	ATP-binding cassette, sub-family A (ABC1), member 6	GO:0031224//intrinsic to membrane	GO:0008152//metabolic process;GO:0051234//establishment of localization	GO:0017111//nucleoside-triphosphatase activity;GO:0032559	23460	ABCA6	45	63	24	275	159	206	130	155	60	163	107	100	216	522	224	439	848	385	394	121	190	834	600
ABCA7	ATP-binding cassette sub-family A member 7|autoantigen SS-N|macrophage ABC transporter	ATP-binding cassette, sub-family A (ABC1), member 7	GO:0012505//endomembrane system;GO:0031090//organelle membrane;GO:0031224//intrinsic to membrane;GO:0043231//intracellular membrane-bounded organelle;GO:0043234//protein complex;GO:0044459//plasma membrane part	GO:0006897//endocytosis;GO:0008152//metabolic process;GO:0015914//phospholipid transport	GO:0005319//lipid transporter activity;GO:0017111//nucleoside-triphosphatase activity;GO:0032559	10347	ABCA7	7787	8074	7849	283	910	645	671	871	924	7647	6980	8644	3317	4613	5337	2268	4425	7305	1992	432	2822	1895	8092
ABCA9	ATP-binding cassette A9|ATP-binding cassette sub-family A member 9	ATP-binding cassette, sub-family A (ABC1), member 9	GO:0031224//intrinsic to membrane;GO:0043231//intracellular membrane-bounded organelle	GO:0009207;GO:0051234//establishment of localization	GO:0017111//nucleoside-triphosphatase activity;GO:0032559	10350	ABCA9	30	32	29	56	57	43	29	51	29	51	65	52	46	113	131	74	221	211	144	35	143	338	377
ABCB1	P-glycoprotein 1|colchicin sensitivity|doxorubicin resistance|multidrug resistance protein 1	ATP-binding cassette, sub-family B (MDR/TAP), member 1	GO:0005626//insoluble fraction;GO:0005911//cell-cell junction;GO:0012505//endomembrane system;GO:0031224//intrinsic to membrane;GO:0043231//intracellular membrane-bounded organelle	GO:0006810//transport;GO:0042221//response to chemical stimulus	GO:0032559;GO:0042626//ATPase activity, coupled to transmembrane movement of substances	5243	ABCB1	8	43	46	2721	1595	2382	159	307	169	120	276	218	33	34	25	56	87	68	37	10	14	86	46
ABCB10	ABC transporter 10 protein|ATP-binding cassette sub-family B member 10, mitochondrial|ATP-binding cassette transporter 10|mitochondrial ATP-binding cassette 2	ATP-binding cassette, sub-family B (MDR/TAP), member 10	GO:0019866//organelle inner membrane;GO:0031301//integral to organelle membrane;GO:0043231//intracellular membrane-bounded organelle	GO:0006810//transport;GO:0009207	GO:0015198//oligopeptide transporter activity;GO:0015405;GO:0017111//nucleoside-triphosphatase activity;GO:0032559;GO:0042802//identical protein binding	23456	ABCB10	1549	1335	1238	933	974	447	579	532	447	1064	681	606	1738	1599	1427	4994	5698	4378	1773	322	1171	2995	4513
ABCB11	ABC member 16, MDR/TAP subfamily|ATP-binding cassette sub-family B member 11|bile salt export pump|progressive familial intrahepatic cholestasis 2|sister p-glycoprotein	ATP-binding cassette, sub-family B (MDR/TAP), member 11	GO:0005626//insoluble fraction;GO:0005911//cell-cell junction;GO:0012505//endomembrane system;GO:0016021//integral to membrane;GO:0043231//intracellular membrane-bounded organelle	GO:0006950//response to stress;GO:0015721//bile acid and bile salt transport;GO:0015893//drug transport;GO:0048545//response to steroid hormone stimulus	GO:0015125//bile acid transmembrane transporter activity;GO:0015662//ATPase activity, coupled to transmembrane movement of ions, phosphorylative mechanism;GO:0032559	8647	ABCB11	4	4	2	4	0	2	0	2	0	0	0	2	5	2	4	0	0	2	0	0	0	2	0
ABCB4	ATP-binding cassette sub-family B member 4|P glycoprotein 3/multiple drug resistance 3|P-glycoprotein 3|P-glycoprotein-3/multiple drug resistance-3|multidrug resistance protein 3|multiple drug resistance 3	ATP-binding cassette, sub-family B (MDR/TAP), member 4	GO:0005626//insoluble fraction;GO:0005911//cell-cell junction;GO:0012505//endomembrane system;GO:0016021//integral to membrane;GO:0043231//intracellular membrane-bounded organelle	GO:0009207;GO:0015893//drug transport;GO:0031960//response to corticosteroid stimulus	GO:0032559;GO:0042626//ATPase activity, coupled to transmembrane movement of substances	5244	ABCB4	10	587	633	20	227	384	0	126	119	0	18	0	4	121	59	0	223	138	2	6	22	109	86
ABCB5	ABCB5 P-gp|ATP-binding cassette protein|ATP-binding cassette sub-family B member 5|P-glycoprotein ABCB5	ATP-binding cassette, sub-family B (MDR/TAP), member 5	GO:0005911//cell-cell junction;GO:0012505//endomembrane system;GO:0016021//integral to membrane;GO:0043231//intracellular membrane-bounded organelle	GO:0006810//transport;GO:0006873//cellular ion homeostasis	GO:0000166//nucleotide binding;GO:0015405;GO:0017111//nucleoside-triphosphatase activity;GO:0032559	340273	ABCB5	2	16	17	7	14	8	93	58	53	7	12	10	4	14	16	6	20	20	4	1	7	6	10
ABCB6	ATP-binding cassette half-transporter|ATP-binding cassette sub-family B member 6, mitochondrial|P-glycoprotein-related protein|mitochondrial ABC transporter 3|mt-ABC transporter 3|ubiquitously-expressed mammalian ABC half transporter	ATP-binding cassette, sub-family B (MDR/TAP), member 6	GO:0031306//intrinsic to mitochondrial outer membrane;GO:0043234//protein complex	GO:0006778//porphyrin-containing compound metabolic process;GO:0009207;GO:0009636//response to toxin;GO:0015691//cadmium ion transport;GO:0030005;GO:0051181//cofactor transport	GO:0005506//iron ion binding;GO:0015082;GO:0032559;GO:0042626//ATPase activity, coupled to transmembrane movement of substances	10058	ABCB6	48	48	51	500	450	450	397	414	391	245	223	277	5009	3660	4486	3396	3093	2959	1281	294	970	1472	2782
ABCB7	ABC transporter 7 protein|ATP-binding cassette sub-family B member 7, mitochondrial|ATP-binding cassette transporter 7	ATP-binding cassette, sub-family B (MDR/TAP), member 7	GO:0019866//organelle inner membrane;GO:0031224//intrinsic to membrane;GO:0043231//intracellular membrane-bounded organelle	GO:0006810//transport;GO:0009207;GO:0030005	GO:0015405;GO:0017111//nucleoside-triphosphatase activity;GO:0032559;GO:0051184	22	ABCB7	1434	1167	1402	1139	911	816	1195	846	765	1065	1161	1058	1489	1183	1172	1607	1468	1415	1061	189	625	939	1248
ABCB8	ATP-binding cassette sub-family B member 8, mitochondrial|mitochondrial ABC protein|mitochondrial ATP-binding cassette 1	ATP-binding cassette, sub-family B (MDR/TAP), member 8	GO:0005626//insoluble fraction;GO:0019866//organelle inner membrane;GO:0031224//intrinsic to membrane;GO:0043231//intracellular membrane-bounded organelle;GO:0043234//protein complex	GO:0006810//transport	GO:0015405;GO:0017111//nucleoside-triphosphatase activity;GO:0032559	11194	ABCB8	1106	846	1021	1151	1340	987	499	788	710	2230	1898	1991	3128	2353	2237	3609	2432	2562	1878	295	1069	1179	1856
ABCB9	ABC transporter 9 protein|ATP-binding cassette sub-family B member 9|TAP-like protein	ATP-binding cassette, sub-family B (MDR/TAP), member 9	GO:0005764//lysosome;GO:0005768//endosome;GO:0019866//organelle inner membrane;GO:0042824//MHC class I peptide loading complex	GO:0001912//positive regulation of leukocyte mediated cytotoxicity;GO:0006810//transport;GO:0009207;GO:0048002//antigen processing and presentation of peptide antigen	GO:0003823//antigen binding;GO:0015198//oligopeptide transporter activity;GO:0032559;GO:0042287//MHC protein binding;GO:0042626//ATPase activity, coupled to transmembrane movement of substances;GO:0042802//identical protein binding;GO:0046977	23457	ABCB9	14	16	16	10	21	22	10	12	12	3	5	11	16	2	4	7	1	4	7	0	4	16	14
ABCC1	ATP-binding cassette transporter variant ABCC1delta-ex13|ATP-binding cassette transporter variant ABCC1delta-ex13&14|ATP-binding cassette transporter variant ABCC1delta-ex25|ATP-binding cassette transporter variant ABCC1delta-ex25&26|LTC4 transporter|leukotriene C(4) transporter|multidrug resistance-associated protein 1	ATP-binding cassette, sub-family C (CFTR/MRP), member 1	GO:0005626//insoluble fraction;GO:0016021//integral to membrane	GO:0006810//transport;GO:0042221//response to chemical stimulus	GO:0015405;GO:0017111//nucleoside-triphosphatase activity;GO:0032559	4363	ABCC1	18	3962	4132	46	30700	22219	78	39499	31728	6	1999	1858	3	1912	2250	14	7708	3542	2	292	673	2257	2013
ABCC10	ATP-binding cassette sub-family C member 10|multidrug resistance-associated protein 7	ATP-binding cassette, sub-family C (CFTR/MRP), member 10	GO:0016020//membrane;GO:0031224//intrinsic to membrane	GO:0006810//transport;GO:0008152//metabolic process;GO:0009987//cellular process	GO:0000166//nucleotide binding;GO:0015405;GO:0017111//nucleoside-triphosphatase activity;GO:0032559	89845	ABCC10	85	1254	1421	85	1218	1205	49	995	853	32	592	579	52	1684	1624	32	1696	1871	32	127	714	717	1605
ABCC11	ATP-binding cassette protein C11|ATP-binding cassette sub-family C member 11|ATP-binding cassette transporter MRP8|ATP-binding cassette transporter sub-family C member 11|multi-resistance protein 8|multidrug resistance-associated protein 8	ATP-binding cassette, sub-family C (CFTR/MRP), member 11	GO:0031224//intrinsic to membrane	GO:0006810//transport	GO:0015405;GO:0017111//nucleoside-triphosphatase activity;GO:0032559	85320	ABCC11	0	4	8	0	2	4	2	2	4	0	7	12	2	0	4	0	7	9	0	2	6	1	4
ABCC2	ATP-binding cassette sub-family C member 2|canalicular multidrug resistance protein|canalicular multispecific organic anion transporter 1|multidrug resistance-associated protein 2	ATP-binding cassette, sub-family C (CFTR/MRP), member 2	GO:0005626//insoluble fraction;GO:0005911//cell-cell junction;GO:0016021//integral to membrane	GO:0009207;GO:0009914//hormone transport;GO:0015893//drug transport;GO:0030320//cellular monovalent inorganic anion homeostasis;GO:0071715	GO:0005515//protein binding;GO:0008509//anion transmembrane transporter activity;GO:0015405;GO:0017111//nucleoside-triphosphatase activity;GO:0032559	1244	ABCC2	161	150	108	159	263	310	435	356	447	271	239	233	81	135	172	38	127	174	32	11	58	21	100
ABCC3	ATP-binding cassette sub-family C member 3|canalicular multispecific organic anion transporter 2|canicular multispecific organic anion transporter|multi-specific organic anion transporter D|multidrug resistance associated protein|multidrug resistance-associated protein 3	ATP-binding cassette, sub-family C (CFTR/MRP), member 3	GO:0005626//insoluble fraction;GO:0016021//integral to membrane;GO:0044459//plasma membrane part	GO:0006810//transport;GO:0009207;GO:0015721//bile acid and bile salt transport;GO:0015893//drug transport	GO:0008509//anion transmembrane transporter activity;GO:0015405;GO:0017111//nucleoside-triphosphatase activity;GO:0032559;GO:0042626//ATPase activity, coupled to transmembrane movement of substances	8714	ABCC3	120	277	313	9488	21826	15038	4110	9830	11368	50	58	24	84	125	316	66	146	208	32	41	35	71	102
ABCC4	ATP-binding cassette sub-family C member 4|MRP/cMOAT-related ABC transporter|bA464I2.1 (ATP-binding cassette, sub-family C (CFTR/MRP), member 4)|canalicular multispecific organic anion transporter (ABC superfamily)|multi-specific organic anion transporter B|multidrug resistance-associated protein 4|multispecific organic anion transporter B	ATP-binding cassette, sub-family C (CFTR/MRP), member 4	GO:0005626//insoluble fraction;GO:0030667//secretory granule membrane;GO:0031224//intrinsic to membrane;GO:0044459//plasma membrane part	GO:0006810//transport;GO:0008284//positive regulation of cell proliferation;GO:0009719;GO:0010033//response to organic substance	GO:0005253//anion channel activity;GO:0016616//oxidoreductase activity, acting on the CH-OH group of donors, NAD or NADP as acceptor;GO:0032559;GO:0042625//ATPase activity, coupled to transmembrane movement of ions	10257	ABCC4	427	707	783	135	262	117	412	581	510	133	202	197	176	448	352	193	671	500	220	157	192	1426	1005
ABCC5	ATP-binding cassette sub-family C member 5|canalicular multispecific organic anion transporter C|multi-specific organic anion transporter C|multidrug resistance-associated protein 5	ATP-binding cassette, sub-family C (CFTR/MRP), member 5	GO:0005626//insoluble fraction;GO:0016021//integral to membrane;GO:0044444//cytoplasmic part	GO:0002237//response to molecule of bacterial origin;GO:0006810//transport;GO:0009207;GO:0043434//response to peptide hormone stimulus	GO:0008509//anion transmembrane transporter activity;GO:0015405;GO:0017111//nucleoside-triphosphatase activity;GO:0032559	10057	ABCC5	1015	1137	1270	1561	1693	4071	891	1414	3431	216	199	120	393	587	633	175	555	446	80	31	129	193	563
ABCC6	ATP-binding cassette sub-family C member 6|anthracycline resistance-associated protein|multi-specific organic anion transporter E|multidrug resistance-associated protein 6	ATP-binding cassette, sub-family C (CFTR/MRP), member 6	GO:0005626//insoluble fraction;GO:0031224//intrinsic to membrane;GO:0044459//plasma membrane part	GO:0006810//transport;GO:0009207;GO:0042221//response to chemical stimulus;GO:0050953//sensory perception of light stimulus	GO:0015405;GO:0017111//nucleoside-triphosphatase activity;GO:0032559	368	ABCC6	36	73	15	30	34	24	14	46	21	4	12	6	1	2	0	0	1	2	0	0	0	0	1
ABCC6P1	-	ATP-binding cassette, sub-family C, member 6 pseudogene 1	GO:0005626//insoluble fraction;GO:0044459//plasma membrane part	GO:0009207	GO:0005215//transporter activity;GO:0017111//nucleoside-triphosphatase activity;GO:0032559	653190	ABCC6P1	0	2	0	1	0	0	0	0	0	0	0	0	0	0	0	0	0	0	0	0	0	0	0
ABCC6P2	-	ATP-binding cassette, sub-family C, member 6 pseudogene 2	GO:0005626//insoluble fraction;GO:0031224//intrinsic to membrane;GO:0044459//plasma membrane part	GO:0006810//transport;GO:0042221//response to chemical stimulus;GO:0050953//sensory perception of light stimulus	GO:0015405;GO:0017111//nucleoside-triphosphatase activity;GO:0032559	730013	ABCC6P2	0	0	0	0	0	0	0	0	0	0	0	0	0	0	0	0	0	0	0	0	0	0	0
ABCC9	ATP-binding cassette sub-family C member 9|ATP-binding cassette transporter sub-family C member 9|sulfonylurea receptor 2	ATP-binding cassette, sub-family C (CFTR/MRP), member 9	GO:0005626//insoluble fraction;GO:0005887//integral to plasma membrane;GO:0030016//myofibril;GO:0042383//sarcolemma;GO:0043231//intracellular membrane-bounded organelle	GO:0001667//ameboidal cell migration;GO:0002252;GO:0009207;GO:0023060;GO:0042221//response to chemical stimulus;GO:0071805//potassium ion transmembrane transport	GO:0000149//SNARE binding;GO:0004888//transmembrane signaling receptor activity;GO:0005261//cation channel activity;GO:0015405;GO:0016247//channel regulator activity;GO:0017111//nucleoside-triphosphatase activity;GO:0032559	10060	ABCC9	589	2209	2189	979	2779	2196	1063	3095	2790	659	2774	2086	270	1447	1373	323	2343	2344	524	398	1161	2856	2121
ABCD1	ATP-binding cassette sub-family D member 1|adrenoleukodystrophy protein	ATP-binding cassette, sub-family D (ALD), member 1	GO:0016021//integral to membrane;GO:0031231//intrinsic to peroxisomal membrane;GO:0043234//protein complex	GO:0006635//fatty acid beta-oxidation;GO:0006996//organelle organization;GO:0009207;GO:0043574//peroxisomal transport	GO:0005324//long-chain fatty acid transporter activity;GO:0005515//protein binding;GO:0015405;GO:0017111//nucleoside-triphosphatase activity;GO:0032559	215	ABCD1	2553	2477	1709	2866	3754	2744	1618	3511	2732	2042	1996	1302	289	155	249	650	269	683	405	37	291	178	373
ABCD2	ATP-binding cassette sub-family D member 2|adrenoleukodystrophy-like 1|adrenoleukodystrophy-related protein	ATP-binding cassette, sub-family D (ALD), member 2	GO:0016021//integral to membrane;GO:0043234//protein complex;GO:0044439	GO:0006810//transport;GO:0009207;GO:0032787//monocarboxylic acid metabolic process	GO:0015405;GO:0017111//nucleoside-triphosphatase activity;GO:0032559	225	ABCD2	34	39	35	4	15	3	4	2	8	80	73	35	36	65	38	62	150	182	258	85	152	229	105
ABCD3	70 kDa peroxisomal membrane protein|ATP-binding cassette sub-family D member 3|Peroxisomal membrane protein-1 (70kD)|dJ824O18.1 (ATP-binding cassette, sub-family D (ALD), member 3 (PMP70, PXMP1))|peroxisomal membrane protein 1 (70kD, Zellweger syndrome)	ATP-binding cassette, sub-family D (ALD), member 3	GO:0019866//organelle inner membrane;GO:0031231//intrinsic to peroxisomal membrane	GO:0006996//organelle organization;GO:0009207;GO:0015909//long-chain fatty acid transport;GO:0042221//response to chemical stimulus	GO:0005515//protein binding;GO:0015405;GO:0017111//nucleoside-triphosphatase activity;GO:0032559	5825	ABCD3	713	703	726	697	1035	842	361	397	507	580	580	544	1436	1169	1440	1255	1489	1667	681	131	640	537	1343
ABCD4	69 kDa peroxisomal ABC-transporter|ATP-binding cassette sub-family D member 4|PMP70-related protein|PXMP1-L|peroxisomal membrane protein 69	ATP-binding cassette, sub-family D (ALD), member 4	GO:0031224//intrinsic to membrane;GO:0043234//protein complex;GO:0044439	GO:0006810//transport;GO:0009207	GO:0015405;GO:0017111//nucleoside-triphosphatase activity;GO:0032559	5826	ABCD4	45	866	985	25	707	571	25	738	568	110	1123	1474	57	1175	1324	57	1212	1270	32	138	495	720	1381
ABCE1	2'-5'-oligoadenylate-binding protein|ATP-binding cassette sub-family E member 1|RNase L inhibitor|huHP68|ribonuclease 4 inhibitor|ribonuclease L (2',5'-oligoisoadenylate synthetase-dependent) inhibitor	ATP-binding cassette, sub-family E (OABP), member 1	GO:0043231//intracellular membrane-bounded organelle	GO:0009207;GO:0016070//RNA metabolic process;GO:0051707//response to other organism	GO:0004857//enzyme inhibitor activity;GO:0017111//nucleoside-triphosphatase activity;GO:0032559;GO:0051540	6059	ABCE1	151	3440	4248	194	3779	2669	180	2652	2678	270	5300	5924	399	7782	8171	436	10963	10001	379	2047	6296	12201	9699
ABCF1	ATP-binding cassette 50 (TNF-alpha stimulated)|ATP-binding cassette sub-family F member 1|TNF-alpha-stimulated ABC protein|TNFalpha-inducible ATP-binding protein	ATP-binding cassette, sub-family F (GCN20), member 1	-	GO:0006952//defense response;GO:0010467//gene expression	GO:0000166//nucleotide binding;GO:0003723//RNA binding;GO:0015405;GO:0017111//nucleoside-triphosphatase activity;GO:0043021//ribonucleoprotein complex binding	23	ABCF1	134	2792	2799	478	5495	5248	466	5453	5936	334	4417	4749	374	4461	4962	509	5621	5767	387	993	3051	6586	6615
ABCF2	ABC-type transport protein|ATP-binding cassette sub-family F member 2|iron-inhibited ABC transporter 2	ATP-binding cassette, sub-family F (GCN20), member 2	GO:0031967;GO:0043231//intracellular membrane-bounded organelle;GO:0043234//protein complex	GO:0009207;GO:0051234//establishment of localization	GO:0017111//nucleoside-triphosphatase activity;GO:0032559	10061	ABCF2	816	1728	2010	1117	2770	2842	776	2189	1987	541	1438	1428	1917	3689	3813	1659	2935	2588	809	484	1381	3475	4446
ABCF3	ATP-binding cassette sub-family F member 3	ATP-binding cassette, sub-family F (GCN20), member 3	-	GO:0009207	GO:0017111//nucleoside-triphosphatase activity;GO:0032559	55324	ABCF3	1693	1426	1472	3049	2511	2036	2241	2066	1892	2861	1908	2074	3187	2207	2089	2853	1499	1747	1516	273	917	1941	2190
ABCG1	ABC transporter 8|ATP-binding cassette sub-family G member 1|ATP-binding cassette transporter 8|ATP-binding cassette transporter member 1 of subfamily G|homolog of Drosophila white|white protein homolog (ATP-binding cassette transporter 8)	ATP-binding cassette, sub-family G (WHITE), member 1	GO:0005768//endosome;GO:0009986//cell surface;GO:0012505//endomembrane system;GO:0016021//integral to membrane;GO:0031090//organelle membrane	GO:0006516//glycoprotein catabolic process;GO:0009207;GO:0009593//detection of chemical stimulus;GO:0010033//response to organic substance;GO:0010468//regulation of gene expression;GO:0010742//macrophage derived foam cell differentiation;GO:0010874//regulation of cholesterol efflux;GO:0010878//cholesterol storage;GO:0010883//regulation of lipid storage;GO:0010893//positive regulation of steroid b…	GO:0008565//protein transporter activity;GO:0015248//sterol transporter activity;GO:0017111//nucleoside-triphosphatase activity;GO:0032559;GO:0032934//sterol binding;GO:0042802//identical protein binding;GO:0046983//protein dimerization activity	9619	ABCG1	12	421	187	3	220	72	2	113	68	394	7123	5613	0	6	4	12	18	45	0	2	42	28	518
ABCG2	ABC transporter|ATP-binding cassette sub-family G member 2|ATP-binding cassette transporter G2|breast cancer resistance protein|mitoxantrone resistance-associated protein|multi drug resistance efflux transport ATP-binding cassette sub-family G (WHITE) member 2|placenta specific MDR protein|placenta-specific ATP-binding cassette transporter	ATP-binding cassette, sub-family G (WHITE), member 2	GO:0031224//intrinsic to membrane	GO:0006082//organic acid metabolic process;GO:0042221//response to chemical stimulus;GO:0051234//establishment of localization	GO:0032559;GO:0042626//ATPase activity, coupled to transmembrane movement of substances;GO:0042802//identical protein binding	9429	ABCG2	0	0	2	1	63	10	4	27	33	20	0	16	40	15	22	50	71	50	19	8	19	31	30
ABCG5	ATP-binding cassette sub-family G member 5|ATP-binding cassette, subfamily G, member 5|sterolin 1|sterolin-1	ATP-binding cassette, sub-family G (WHITE), member 5	GO:0005626//insoluble fraction;GO:0031224//intrinsic to membrane;GO:0043234//protein complex;GO:0044459//plasma membrane part	GO:0009207;GO:0009314//response to radiation;GO:0030300//regulation of intestinal cholesterol absorption;GO:0031667//response to nutrient levels;GO:0032372;GO:0042221//response to chemical stimulus;GO:0055092//sterol homeostasis	GO:0015248//sterol transporter activity;GO:0017111//nucleoside-triphosphatase activity;GO:0032559;GO:0046983//protein dimerization activity	64240	ABCG5	0	0	2	2	0	0	2	0	0	0	0	1	0	0	0	0	0	1	0	0	0	0	0
ABCG8	ATP-binding cassette sub-family G member 8|ATP-binding cassette, subfamily G, member 8|sterolin 2|sterolin-2	ATP-binding cassette, sub-family G (WHITE), member 8	GO:0031224//intrinsic to membrane;GO:0044459//plasma membrane part	GO:0009207;GO:0030300//regulation of intestinal cholesterol absorption;GO:0032372;GO:0055092//sterol homeostasis	GO:0015248//sterol transporter activity;GO:0017111//nucleoside-triphosphatase activity;GO:0032559;GO:0046983//protein dimerization activity	64241	ABCG8	0	0	0	0	0	1	0	0	0	0	0	0	0	0	2	0	2	0	2	0	0	0	0
ABHD1	abhydrolase domain-containing protein 1|lung alpha/beta hydrolase 1	abhydrolase domain containing 1	GO:0031224//intrinsic to membrane	-	GO:0016788//hydrolase activity, acting on ester bonds	84696	ABHD1	8	3	0	0	5	6	0	3	4	6	6	3	2	2	0	2	4	1	0	3	0	4	0
ABHD10	abhydrolase domain-containing protein 10, mitochondrial|alpha/beta hydrolase domain-containing protein 10, mitochondrial|mycophenolic acid acyl-glucuronide esterase, mitochondrial	abhydrolase domain containing 10	GO:0043231//intracellular membrane-bounded organelle	GO:0019538//protein metabolic process	GO:0070011	55347	ABHD10	1007	459	748	959	858	897	446	363	458	1179	641	961	1090	1062	974	449	569	526	233	48	254	173	440
ABHD11	Williams Beuren syndrome chromosome region 21|abhydrolase domain-containing protein 11|alpha/beta hydrolase domain-containing protein 11|williams-Beuren syndrome chromosomal region 21 protein	abhydrolase domain containing 11	GO:0043231//intracellular membrane-bounded organelle	-	GO:0003824//catalytic activity	83451	ABHD11	40	288	301	54	288	273	6	135	129	18	85	68	72	434	368	22	200	162	10	19	112	82	130
ABHD11-AS1	-	ABHD11 antisense RNA 1 (non-protein coding)	-	-	-	171022	LINC00035	0	0	1	0	0	1	0	1	0	0	0	1	4	0	0	2	0	0	0	0	2	0	3
ABHD12	2-arachidonoylglycerol hydrolase|abhydrolase domain-containing protein 12|monoacylglycerol lipase ABHD12	abhydrolase domain containing 12	GO:0031224//intrinsic to membrane	-	GO:0004091//carboxylesterase activity	26090	ABHD12	1185	1635	1587	2888	4081	2376	5189	7630	6440	957	1268	1295	3120	5516	4590	2127	2252	2687	1064	251	1530	672	1427
ABHD12B	abhydrolase domain-containing protein 12B	abhydrolase domain containing 12B	-	-	GO:0003824//catalytic activity	145447	ABHD12B	1	7	6	12	21	18	2	10	0	0	2	3	0	1	2	0	0	0	0	0	1	0	0
ABHD13	abhydrolase domain-containing protein 13|alpha/beta hydrolase domain-containing protein 13	abhydrolase domain containing 13	GO:0031224//intrinsic to membrane	-	GO:0003824//catalytic activity	84945	ABHD13	2458	2805	2640	2066	2059	1780	1749	1627	1554	2734	2469	2189	1754	1566	1574	1290	1604	1480	807	175	596	1134	1259
ABHD14A	abhydrolase domain-containing protein 14A|alpha/beta hydrolase domain-containing protein 14A	abhydrolase domain containing 14A	GO:0031224//intrinsic to membrane;GO:0044424//intracellular part	-	GO:0003824//catalytic activity	25864	ABHD14A	177	97	86	9	7	23	7	7	8	141	91	78	78	47	33	30	10	15	16	0	15	5	16
ABHD14A-ACY1	-	ABHD14A-ACY1 readthrough (non-protein coding)	GO:0000267//cell fraction;GO:0044444//cytoplasmic part	GO:0009057//macromolecule catabolic process;GO:0019538//protein metabolic process	GO:0016811//hydrolase activity, acting on carbon-nitrogen (but not peptide) bonds, in linear amides;GO:0043169//cation binding;GO:0070011	100526760	ABHD14A-ACY1	12	6	6	0	0	0	2	0	0	4	6	2	2	0	2	2	0	0	0	0	2	0	0
ABHD14B	CCG1-interacting factor B|abhydrolase domain-containing protein 14B|alpha/beta hydrolase domain-containing protein 14B|cell cycle gene 1-interacting factor B	abhydrolase domain containing 14B	GO:0043231//intracellular membrane-bounded organelle	-	GO:0003824//catalytic activity	84836	ABHD14B	199	1788	1846	9	124	117	2	159	107	144	1454	1383	109	650	596	70	396	563	16	36	331	157	435
ABHD15	abhydrolase domain-containing protein 15	abhydrolase domain containing 15	-	-	GO:0016788//hydrolase activity, acting on ester bonds	116236	ABHD15	2005	2182	1799	235	336	277	138	237	234	19142	18218	20976	4027	5736	4552	968	1305	1607	670	101	672	338	661
ABHD16A	HLA-B associated transcript 5|abhydrolase domain-containing protein 16A|protein G5	abhydrolase domain containing 16A	GO:0031224//intrinsic to membrane	-	GO:0005488//binding	7920	ABHD16A	247	2688	2598	184	1706	1823	86	965	883	256	3242	3021	332	2907	3098	335	2472	2525	170	308	1409	1344	1925
ABHD16B	abhydrolase domain-containing protein 16B	abhydrolase domain containing 16B	-	-	GO:0005488//binding	140701	ABHD16B	206	194	115	645	483	921	532	773	914	147	237	209	246	152	201	197	162	171	102	18	113	164	225
ABHD2	abhydrolase domain-containing protein 2|alpha/beta hydrolase domain containing protein 2|lung alpha/beta hydrolase 2|protein PHPS1-2	abhydrolase domain containing 2	GO:0031224//intrinsic to membrane	GO:0006950//response to stress;GO:0016477//cell migration	GO:0016788//hydrolase activity, acting on ester bonds	11057	ABHD2	36	6466	6514	84	7565	3859	14	2304	1282	48	5737	4783	83	6497	7402	112	4768	4923	34	414	1490	1790	2852
ABHD3	abhydrolase domain-containing protein 3|alpha/beta hydrolase domain containing protein 3|lung alpha/beta hydrolase 3	abhydrolase domain containing 3	GO:0031224//intrinsic to membrane	-	GO:0016788//hydrolase activity, acting on ester bonds	171586	ABHD3	1038	917	924	1681	1015	1616	894	773	1777	505	371	302	1828	1382	1521	865	835	796	718	136	393	374	327
ABHD4	abhydrolase domain-containing protein 4|alpha/beta-hydrolase 4|lyso-N-acylphosphatidylethanolamine lipase	abhydrolase domain containing 4	-	GO:0006629//lipid metabolic process	GO:0003824//catalytic activity	63874	ABHD4	445	302	432	3316	3538	4802	7040	5032	6717	305	162	248	1123	585	973	1287	621	896	355	68	266	389	717
ABHD5	1-acylglycerol-3-phosphate O-acyltransferase ABHD5|abhydrolase domain-containing protein 5|lipid droplet-binding protein CGI-58	abhydrolase domain containing 5	GO:0044444//cytoplasmic part	GO:0006644//phospholipid metabolic process;GO:0010888//negative regulation of lipid storage;GO:0010896//regulation of triglyceride catabolic process;GO:0032787//monocarboxylic acid metabolic process;GO:0046394;GO:0048869//cellular developmental process;GO:0051004	GO:0004091//carboxylesterase activity;GO:0005488//binding;GO:0016411//acylglycerol O-acyltransferase activity;GO:0071617//lysophospholipid acyltransferase activity	51099	ABHD5	596	575	591	850	644	597	395	448	441	578	441	384	783	591	602	927	689	634	571	100	316	506	713
ABHD6	2-arachidonoylglycerol hydrolase|abhydrolase domain-containing protein 6|lipase protein|monoacylglycerol lipase ABHD6	abhydrolase domain containing 6	GO:0031224//intrinsic to membrane	-	GO:0004091//carboxylesterase activity	57406	ABHD6	559	435	465	954	823	691	1065	768	724	1126	645	947	5404	2080	2580	5042	2566	5308	3136	207	2710	459	2429
ABHD8	abhydrolase domain-containing protein 8	abhydrolase domain containing 8	-	-	GO:0003824//catalytic activity	79575	ABHD8	943	538	505	408	401	260	221	247	146	221	119	102	553	475	420	181	124	111	75	22	102	55	111
ABI1	Abelson interactor 1|Abl-interactor protein 1 long|abl interactor 1|abl-binding protein 4|eps8 SH3 domain-binding protein|interactor protein AblBP4|nap1 binding protein|spectrin SH3 domain-binding protein 1	abl-interactor 1	GO:0000267//cell fraction;GO:0005624//membrane fraction;GO:0030427//site of polarized growth;GO:0031252//cell leading edge;GO:0042995//cell projection;GO:0043231//intracellular membrane-bounded organelle;GO:0043232;GO:0044444//cytoplasmic part;GO:0044459//plasma membrane part	GO:0001932//regulation of protein phosphorylation;GO:0006468//protein phosphorylation;GO:0007015//actin filament organization;GO:0007167//enzyme linked receptor protein signaling pathway;GO:0008283//cell proliferation;GO:0009952//anterior/posterior pattern specification;GO:0045860//positive regulation of protein kinase activity	GO:0005515//protein binding;GO:0030295//protein kinase activator activity	10006	ABI1	2	3959	4479	22	5760	5539	37	6899	6840	55	6221	5743	20	5428	5439	6	5207	5175	14	878	2627	5504	5339
ABI2	abelson interactor 2|abl binding protein 3|abl interactor 2|abl-interacting protein 1 (SH3-containing protein)|abl-interactor protein 2b|arg protein tyrosine kinase-binding protein|arg-binding protein 1	abl-interactor 2	GO:0005911//cell-cell junction;GO:0031252//cell leading edge;GO:0043005//neuron projection;GO:0043232;GO:0044444//cytoplasmic part	GO:0001654//eye development;GO:0006468//protein phosphorylation;GO:0007015//actin filament organization;GO:0007610//behavior;GO:0031175//neuron projection development;GO:0048870//cell motility	GO:0003676//nucleic acid binding;GO:0008092//cytoskeletal protein binding;GO:0019899//enzyme binding;GO:0019904//protein domain specific binding	10152	ABI2	1032	1166	1202	1376	1418	1899	793	884	1106	3380	3252	3322	1962	2649	2366	977	1732	1723	624	130	515	685	920
ABI3	ABI gene family member 3|new molecule including SH3	ABI family, member 3	GO:0031252//cell leading edge;GO:0044424//intracellular part	GO:0006468//protein phosphorylation;GO:0016477//cell migration	GO:0005488//binding	51225	ABI3	476	3330	3152	86	730	882	47	678	927	7	145	74	57	257	206	16	120	149	10	17	81	105	134
ABI3BP	ABI gene family member 3-binding protein|ABI gene family, member 3 (NESH) binding protein|nesh-binding protein|target of Nesh-SH3	ABI family, member 3 (NESH) binding protein	GO:0005578//proteinaceous extracellular matrix	GO:0010810//regulation of cell-substrate adhesion;GO:0043062//extracellular structure organization	GO:0005539//glycosaminoglycan binding	25890	ABI3BP	0	2	0	0	2	0	2	3	0	2	0	0	0	6	4	4	8	2	2	0	6	3	3
ABL1	Abelson tyrosine-protein kinase 1|bcr/c-abl oncogene protein|c-abl oncogene 1, receptor tyrosine kinase|proto-oncogene c-Abl|proto-oncogene tyrosine-protein kinase ABL1|tyrosine-protein kinase ABL1|v-abl Abelson murine leukemia viral oncogene homolog 1	c-abl oncogene 1, non-receptor tyrosine kinase	GO:0005635//nuclear envelope;GO:0016020//membrane;GO:0031981//nuclear lumen;GO:0043232;GO:0044444//cytoplasmic part	GO:0000084//S phase of mitotic cell cycle;GO:0006281//DNA repair;GO:0006351//transcription, DNA-dependent;GO:0006468//protein phosphorylation;GO:0007010//cytoskeleton organization;GO:0008629;GO:0023060;GO:0043085//positive regulation of catalytic activity	GO:0003676//nucleic acid binding;GO:0004713//protein tyrosine kinase activity;GO:0019904//protein domain specific binding;GO:0032559;GO:0046914//transition metal ion binding	25	ABL1	220	3480	3120	113	1739	1572	115	1120	960	170	6406	5205	117	1957	2267	88	1968	2177	87	202	761	1548	2518
ABL2	Abelson tyrosine-protein kinase 2|abelson-related gene protein|tyrosine-protein kinase ARG|v-abl Abelson murine leukemia viral oncogene homolog 2	v-abl Abelson murine leukemia viral oncogene homolog 2	GO:0005856//cytoskeleton;GO:0031410//cytoplasmic vesicle;GO:0043232;GO:0044444//cytoplasmic part	GO:0006468//protein phosphorylation;GO:0007015//actin filament organization;GO:0023060;GO:0043085//positive regulation of catalytic activity	GO:0004713//protein tyrosine kinase activity;GO:0032559;GO:0046914//transition metal ion binding	27	ABL2	2	1359	1009	85	18016	21832	128	18431	19416	2	1251	879	0	2801	3795	0	3875	3525	0	395	1069	2422	2844
ABLIM1	actin-binding LIM protein 1|actin-binding LIM protein family member 1|actin-binding double-zinc-finger protein	actin binding LIM protein 1	GO:0005856//cytoskeleton	GO:0006357//regulation of transcription from RNA polymerase II promoter;GO:0006935//chemotaxis;GO:0006996//organelle organization;GO:0009653//anatomical structure morphogenesis;GO:0050953//sensory perception of light stimulus	GO:0008092//cytoskeletal protein binding;GO:0046872//metal ion binding;GO:0046914//transition metal ion binding	3983	ABLIM1	8	727	558	237	10207	13871	281	14319	13874	6	277	294	2	108	136	0	83	115	3	27	39	79	49
ABLIM2	abLIM-2|actin binding LIM protein 2|actin-binding LIM protein 2|actin-binding LIM protein family member 2	actin binding LIM protein family, member 2	GO:0005856//cytoskeleton;GO:0043292//contractile fiber	GO:0006357//regulation of transcription from RNA polymerase II promoter;GO:0006996//organelle organization	GO:0008092//cytoskeletal protein binding;GO:0046914//transition metal ion binding	84448	ABLIM2	2	14	6	3	45	8	2	31	4	10	6	6	0	0	0	0	2	2	0	0	0	0	0
ABLIM3	abLIM-3|actin-binding LIM protein 3|actin-binding LIM protein family member 3	actin binding LIM protein family, member 3	GO:0044424//intracellular part	GO:0006357//regulation of transcription from RNA polymerase II promoter;GO:0006996//organelle organization	GO:0008092//cytoskeletal protein binding;GO:0046914//transition metal ion binding	22885	ABLIM3	0	12	2	4	2	2	28	5	2	2	36	16	0	0	2	4	0	0	4	0	0	2	0
ABO	ABO A3 transferase|ABO glycosyltransferase|ABO weak transfer|B(A) alpha-1,3-galactosyltransferase|fucosylglycoprotein 3-alpha-galactosyltransferase|fucosylglycoprotein alpha-N-acetylgalactosaminyltransferase|glycoprotein-fucosylgalactoside alpha-N-acetylgalactosaminyltransferase|glycoprotein-fucosylgalactoside alpha-galactosyltransferase|histo-blood group A transferase|histo-blood group A2 transf…	ABO blood group (transferase A, alpha 1-3-N-acetylgalactosaminyltransferase; transferase B, alpha 1-3-galactosyltransferase)	GO:0031228//intrinsic to Golgi membrane	GO:0006464//cellular protein modification process	GO:0008376//acetylgalactosaminyltransferase activity;GO:0035250//UDP-galactosyltransferase activity;GO:0043169//cation binding	28	ABO	30	39	10	16	16	23	6	14	17	0	0	0	0	1	0	0	4	2	2	0	0	0	0
ABP1	amiloride binding protein 1 (amine oxidase (copper-containing))|amiloride-binding protein 1|amiloride-sensitive amine oxidase|amiloride-sensitive amine oxidase [copper-containing]|amine oxidase copper domain-containing protein 1|diamine oxidase|histaminase|kidney amine oxidase	amiloride binding protein 1 (amine oxidase (copper-containing))	GO:0042579//microbody;GO:0043296//apical junction complex;GO:0044421//extracellular region part	GO:0006807//nitrogen compound metabolic process	GO:0005539//glycosaminoglycan binding;GO:0016641//oxidoreductase activity, acting on the CH-NH2 group of donors, oxygen as acceptor;GO:0046914//transition metal ion binding;GO:0048037//cofactor binding	26	AOC1	44	49	114	127	144	28	242	78	33	0	0	0	2	0	0	0	0	2	0	0	0	0	2
ABR	active breakpoint cluster region-related protein	active BCR-related gene	GO:0044444//cytoplasmic part	GO:0006917//induction of apoptosis;GO:0007266//Rho protein signal transduction;GO:0007417//central nervous system development;GO:0019222//regulation of metabolic process	GO:0005088//Ras guanyl-nucleotide exchange factor activity;GO:0005488//binding;GO:0008047//enzyme activator activity	29	ABR	102	9539	10154	288	17237	19775	169	13809	15491	12	4268	4050	51	4412	4824	9	4530	4100	21	340	1431	1177	1854
ABRA	actin-binding Rho-activating protein|striated muscle activator of Rho-dependent signaling	actin-binding Rho activating protein	GO:0005856//cytoskeleton;GO:0016020//membrane;GO:0030016//myofibril	GO:0006357//regulation of transcription from RNA polymerase II promoter;GO:0006606//protein import into nucleus;GO:0007266//Rho protein signal transduction;GO:0010557//positive regulation of macromolecule biosynthetic process;GO:0043388//positive regulation of DNA binding	GO:0003712//transcription cofactor activity;GO:0008092//cytoskeletal protein binding	137735	ABRA	4	6	3	4	8	2	2	0	0	2	2	2	4	9	4	6	7	5	2	0	0	2	20
ABT1	TATA-binding protein-binding protein|basal transcriptional activator	activator of basal transcription 1	GO:0031981//nuclear lumen;GO:0043234//protein complex	GO:0006351//transcription, DNA-dependent;GO:0010468//regulation of gene expression;GO:0021515//cell differentiation in spinal cord	GO:0003676//nucleic acid binding;GO:0003702//RNA polymerase II transcription factor activity;GO:0003712//transcription cofactor activity	29777	ABT1	1518	1126	1350	1758	1112	1396	1091	777	995	2259	1359	1244	2301	1555	1828	1817	602	657	991	146	584	1102	1473
ABTB1	ankyrin repeat and BTB/POZ domain-containing protein 1|elongation factor 1A-binding protein	ankyrin repeat and BTB (POZ) domain containing 1	GO:0044424//intracellular part	GO:0006412//translation	GO:0008135//translation factor activity, nucleic acid binding	80325	ABTB1	205	2023	1927	121	2085	605	167	3056	1907	108	1357	1223	21	202	200	22	334	300	18	51	171	455	846
ABTB2	ankyrin repeat and BTB/POZ domain-containing protein 2	ankyrin repeat and BTB (POZ) domain containing 2	-	GO:0016049//cell growth	GO:0003676//nucleic acid binding	25841	ABTB2	57	56	67	2585	2865	766	14780	12636	8020	522	1076	931	2274	2115	2219	2196	1702	1789	1711	449	1082	4923	8987
ACAA1	3-ketoacyl-CoA thiolase, peroxisomal|acetyl-Coenzyme A acyltransferase 1|beta-ketothiolase|peroxisomal 3-oxoacyl-CoA thiolase|peroxisomal 3-oxoacyl-Coenzyme A thiolase	acetyl-CoA acyltransferase 1	GO:0044439	GO:0006635//fatty acid beta-oxidation;GO:0009725//response to hormone stimulus;GO:0031667//response to nutrient levels	GO:0005488//binding;GO:0016408	30	ACAA1	2032	5880	6877	316	930	771	186	916	695	818	1944	2042	1373	3644	2999	781	2162	2484	522	354	1510	1106	2495
ACAA2	3-ketoacyl-CoA thiolase, mitochondrial|T1|acetyl-Coenzyme A acyltransferase 2|beta ketothiolase|beta-ketothiolase|mitochondrial 3-oxoacyl-CoA thiolase|mitochondrial 3-oxoacyl-Coenzyme A thiolase	acetyl-CoA acyltransferase 2	GO:0019866//organelle inner membrane;GO:0031980	GO:0006732//coenzyme metabolic process;GO:0008203//cholesterol metabolic process;GO:0009062//fatty acid catabolic process	GO:0016408	10449	ACAA2	2112	1358	1842	4565	5977	3606	1704	2153	1565	856	655	740	2492	1488	1844	1972	923	1088	929	114	624	783	1525
ACACA	ACC-alpha|acetyl-CoA carboxylase 1|acetyl-Coenzyme A carboxylase alpha	acetyl-CoA carboxylase alpha	GO:0000267//cell fraction;GO:0043231//intracellular membrane-bounded organelle	GO:0006631//fatty acid metabolic process;GO:0006641//triglyceride metabolic process;GO:0006732//coenzyme metabolic process;GO:0010033//response to organic substance;GO:0019538//protein metabolic process;GO:0048871//multicellular organismal homeostasis;GO:0048878//chemical homeostasis	GO:0016421//CoA carboxylase activity;GO:0016879//ligase activity, forming carbon-nitrogen bonds;GO:0019842//vitamin binding;GO:0032559;GO:0043169//cation binding	31	ACACA	6	947	818	28	2363	2545	42	2140	2417	19	719	852	26	3426	2530	12	2100	1748	3	135	533	624	1049
ACACB	ACC-beta|acetyl-CoA carboxylase 2|acetyl-Coenzyme A carboxylase beta	acetyl-CoA carboxylase beta	GO:0000267//cell fraction;GO:0043231//intracellular membrane-bounded organelle;GO:0044444//cytoplasmic part	GO:0003333//amino acid transmembrane transport;GO:0006732//coenzyme metabolic process;GO:0010033//response to organic substance;GO:0019217//regulation of fatty acid metabolic process	GO:0016421//CoA carboxylase activity;GO:0016879//ligase activity, forming carbon-nitrogen bonds;GO:0019842//vitamin binding;GO:0032559;GO:0043169//cation binding	32	ACACB	273	391	354	60	109	73	46	87	62	465	553	458	78	119	120	47	104	119	28	4	52	32	35
ACAD10	ACAD-10|acyl-CoA dehydrogenase family member 10|acyl-Coenzyme A dehydrogenase family, member 10	acyl-CoA dehydrogenase family, member 10	-	GO:0008152//metabolic process	GO:0016627//oxidoreductase activity, acting on the CH-CH group of donors;GO:0030554//adenyl nucleotide binding	80724	ACAD10	43	1025	1022	28	583	464	16	553	525	30	558	652	16	820	710	10	795	887	20	85	299	310	587
ACAD11	62113 protein|acyl-CoA dehydrogenase family member 11|acyl-Coenzyme A dehydrogenase family, member 11	acyl-CoA dehydrogenase family, member 11	GO:0042579//microbody	GO:0008152//metabolic process	GO:0016627//oxidoreductase activity, acting on the CH-CH group of donors;GO:0030554//adenyl nucleotide binding	84129	ACAD11	243	305	266	87	114	58	22	59	41	429	308	409	170	253	209	158	330	270	140	24	100	136	172
ACAD8	activator-recruited cofactor 42 kDa component|acyl-Coenzyme A dehydrogenase family, member 8|isobutyryl-CoA dehydrogenase, mitochondrial	acyl-CoA dehydrogenase family, member 8	GO:0043231//intracellular membrane-bounded organelle	GO:0009063//cellular amino acid catabolic process;GO:0010468//regulation of gene expression	GO:0016627//oxidoreductase activity, acting on the CH-CH group of donors;GO:0030554//adenyl nucleotide binding	27034	ACAD8	726	466	638	1218	754	697	390	422	335	1161	1162	1068	1531	1107	1171	868	688	773	441	73	285	404	700
ACAD9	acyl-CoA dehydrogenase family member 9, mitochondrial|acyl-Coenzyme A dehydrogenase family, member 9|very-long-chain acyl-CoA dehydrogenase VLCAD	acyl-CoA dehydrogenase family, member 9	GO:0043231//intracellular membrane-bounded organelle	GO:0008152//metabolic process	GO:0016627//oxidoreductase activity, acting on the CH-CH group of donors;GO:0030554//adenyl nucleotide binding	28976	ACAD9	64	857	914	108	892	741	82	974	978	74	570	639	112	1495	1334	114	1453	1195	47	162	585	851	1164
ACADM	acyl-Coenzyme A dehydrogenase, C-4 to C-12 straight chain|medium-chain specific acyl-CoA dehydrogenase, mitochondrial	acyl-CoA dehydrogenase, C-4 to C-12 straight chain	GO:0031980	GO:0006635//fatty acid beta-oxidation;GO:0009437//carnitine metabolic process;GO:0051791//medium-chain fatty acid metabolic process	GO:0003995//acyl-CoA dehydrogenase activity;GO:0005515//protein binding;GO:0030554//adenyl nucleotide binding	34	ACADM	125	1281	1690	69	951	745	38	821	838	55	657	735	260	3012	3080	210	2914	2880	134	338	1389	1443	2474
ACADS	acyl-Coenzyme A dehydrogenase, C-2 to C-3 short chain|butyryl-CoA dehydrogenase|mitochondrial short-chain specific acyl-CoA dehydrogenase|short-chain acyl-CoA dehydrogenase|short-chain specific acyl-CoA dehydrogenase, mitochondrial|unsaturated acyl-CoA reductase	acyl-CoA dehydrogenase, C-2 to C-3 short chain	GO:0031980	GO:0006635//fatty acid beta-oxidation;GO:0006950//response to stress;GO:0019605//butyrate metabolic process;GO:0031960//response to corticosteroid stimulus;GO:0051260//protein homooligomerization	GO:0003995//acyl-CoA dehydrogenase activity;GO:0005504//fatty acid binding;GO:0030554//adenyl nucleotide binding	35	ACADS	532	418	431	274	276	156	269	289	180	476	291	367	1182	591	634	1215	512	557	502	68	341	333	755
ACADSB	2-methyl branched chain acyl-CoA dehydrogenase|2-methylbutyryl-coenzyme A dehydrogenase|acyl-Coenzyme A dehydrogenase, short/branched chain|short/branched chain specific acyl-CoA dehydrogenase, mitochondrial	acyl-CoA dehydrogenase, short/branched chain	GO:0031980	GO:0006732//coenzyme metabolic process;GO:0009062//fatty acid catabolic process	GO:0003995//acyl-CoA dehydrogenase activity;GO:0030554//adenyl nucleotide binding	36	ACADSB	938	697	849	200	225	243	191	239	189	891	754	580	556	816	688	181	459	582	173	58	188	160	268
ACADVL	acyl-Coenzyme A dehydrogenase, very long chain|very long-chain specific acyl-CoA dehydrogenase, mitochondrial	acyl-CoA dehydrogenase, very long chain	GO:0005759//mitochondrial matrix;GO:0019866//organelle inner membrane	GO:0006091//generation of precursor metabolites and energy;GO:0006635//fatty acid beta-oxidation;GO:0008203//cholesterol metabolic process;GO:0031327;GO:0045922//negative regulation of fatty acid metabolic process;GO:0048871//multicellular organismal homeostasis	GO:0003995//acyl-CoA dehydrogenase activity;GO:0030554//adenyl nucleotide binding	37	ACADVL	930	8828	10314	2838	46595	27729	2386	43718	23505	889	8165	11239	1380	13390	14811	1288	10841	12664	714	1365	6267	7452	11419
ACAN	aggrecan core protein|cartilage-specific proteoglycan core protein|chondroitin sulfate proteoglycan core protein 1|large aggregating proteoglycan	aggrecan	GO:0044421//extracellular region part	GO:0009987//cellular process	GO:0005488//binding	176	ACAN	0	4	2	0	4	2	4	20	20	0	0	0	0	4	0	2	16	7	0	2	4	2	1
ACAP1	Arf GAP with coiled coil, ANK repeat and PH domains 1|arf-GAP with coiled-coil, ANK repeat and PH domain-containing protein 1|centaurin, beta 1|centaurin-beta-1|cnt-b1	ArfGAP with coiled-coil, ankyrin repeat and PH domains 1	-	GO:0006629//lipid metabolic process;GO:0006810//transport;GO:0032012//regulation of ARF protein signal transduction	GO:0004620//phospholipase activity;GO:0005083//small GTPase regulator activity;GO:0046914//transition metal ion binding;GO:0060089	9744	ACAP1	6189	3282	4540	356	520	524	272	497	429	4980	2623	3154	9976	8736	9285	2868	2328	4099	1853	296	1886	623	1544
ACAP2	Arf GAP with coiled coil, ANK repeat and PH domains 2|arf-GAP with coiled-coil, ANK repeat and PH domain-containing protein 2|centaurin, beta 2|centaurin-beta-2	ArfGAP with coiled-coil, ankyrin repeat and PH domains 2	GO:0031252//cell leading edge	GO:0009987//cellular process;GO:0032012//regulation of ARF protein signal transduction	GO:0005083//small GTPase regulator activity;GO:0008047//enzyme activator activity;GO:0046914//transition metal ion binding	23527	ACAP2	6325	6800	8204	5347	4564	6314	3050	2884	4127	6449	5654	5277	7174	8982	9922	4633	9297	9301	6250	1956	5491	15602	8446
ACAP3	arf-GAP with coiled-coil, ANK repeat and PH domain-containing protein 3|centaurin, beta 5|centaurin-beta-5|cnt-b5	ArfGAP with coiled-coil, ankyrin repeat and PH domains 3	-	GO:0030035//microspike assembly;GO:0032012//regulation of ARF protein signal transduction	GO:0005083//small GTPase regulator activity;GO:0008092//cytoskeletal protein binding;GO:0019904//protein domain specific binding;GO:0046914//transition metal ion binding	116983	ACAP3	2819	2473	2548	1091	1467	990	998	1459	1083	1985	1412	1646	2545	3054	3090	1023	1429	1718	554	101	705	320	724
ACAT1	acetoacetyl Coenzyme A thiolase|acetoacetyl-CoA thiolase|acetyl-CoA acetyltransferase, mitochondrial|acetyl-Coenzyme A acetyltransferase 1|mitochondrial acetoacetyl-CoA thiolase	acetyl-CoA acetyltransferase 1	GO:0019866//organelle inner membrane;GO:0031980	GO:0006950//response to stress;GO:0007417//central nervous system development;GO:0009719;GO:0010033//response to organic substance;GO:0051259//protein oligomerization;GO:0072019//proximal convoluted tubule development	GO:0016453;GO:0042802//identical protein binding;GO:0043169//cation binding;GO:0048037//cofactor binding	38	ACAT1	996	680	953	278	174	203	285	176	235	304	209	228	1316	732	842	876	441	423	439	39	267	239	460
ACAT2	acetoacetyl Coenzyme A thiolase|acetyl-CoA acetyltransferase, cytosolic|acetyl-CoA transferase-like protein|cytosolic acetoacetyl-CoA thiolase	acetyl-CoA acetyltransferase 2	GO:0043231//intracellular membrane-bounded organelle;GO:0044444//cytoplasmic part	GO:0007417//central nervous system development;GO:0007584//response to nutrient;GO:0044238//primary metabolic process;GO:0044248//cellular catabolic process;GO:0051789;GO:0070542//response to fatty acid	GO:0005488//binding;GO:0016453	39	ACAT2	642	401	602	6505	5464	3691	4626	3135	3562	722	396	481	8786	11893	4828	3547	4025	1807	1944	499	882	2305	1857
ACBD3	Golgi resident protein GCP60|PBR- and PKA-associated protein 7|PKA (RIalpha)-associated protein|acyl-Coenzyme A binding domain containing 3|golgi complex associated protein 1, 60kDa|golgi phosphoprotein 1|peripheral benzodiazepine receptor-associated protein PAP7	acyl-CoA binding domain containing 3	GO:0043231//intracellular membrane-bounded organelle	-	GO:0005488//binding	64746	ACBD3	1881	1872	2110	3154	2559	2397	2139	1910	2145	3275	2100	2674	2695	2148	2466	2490	2039	1985	2080	343	933	3260	2300
ACBD4	acyl-CoA-binding domain-containing protein 4|acyl-Coenzyme A binding domain containing 4	acyl-CoA binding domain containing 4	-	-	GO:0005504//fatty acid binding	79777	ACBD4	32	255	248	18	94	70	29	152	117	14	77	100	10	55	45	14	94	111	4	9	31	59	88
ACBD5	acyl-CoA-binding domain-containing protein 5|acyl-Coenzyme A binding domain containing 5|endozepine-related protein|membrane-associated diazepam binding inhibitor	acyl-CoA binding domain containing 5	GO:0031224//intrinsic to membrane	GO:0051234//establishment of localization	GO:0005504//fatty acid binding	91452	ACBD5	12	1375	1625	13	1216	877	23	1326	1272	57	1885	2334	51	2102	2396	34	2475	3015	23	180	1088	939	1911
ACBD6	acyl-CoA-binding domain-containing protein 6|acyl-Coenzyme A binding domain containing 6	acyl-CoA binding domain containing 6	GO:0044424//intracellular part	-	GO:0005504//fatty acid binding	84320	ACBD6	1488	979	1162	463	478	315	545	377	305	875	727	700	1172	920	809	897	540	601	358	86	230	341	817
ACBD7	acyl-CoA-binding domain-containing protein 7|acyl-Coenzyme A binding domain containing 7	acyl-CoA binding domain containing 7	-	GO:0051234//establishment of localization	GO:0005504//fatty acid binding	414149	ACBD7	27	32	31	27	65	44	25	81	55	113	151	93	16	43	42	15	39	47	25	2	18	28	31
ACCN2	Cation channel, amiloride-sensitive, neuronal, 2|acid-sensing ion channel 1|acid-sensing ion channel 1a protein|amiloride-sensitive cation channel 2, neuronal|brain sodium channel 2	amiloride-sensitive cation channel 2, neuronal	GO:0005624//membrane fraction;GO:0016021//integral to membrane;GO:0030425//dendrite	GO:0007600//sensory perception;GO:0007612//learning;GO:0009628//response to abiotic stimulus;GO:0023060;GO:0042221//response to chemical stimulus;GO:0070838//divalent metal ion transport	GO:0005272//sodium channel activity;GO:0005488//binding;GO:0022890//inorganic cation transmembrane transporter activity	41	ASIC1	0	0	0	0	0	0	0	0	2	2	6	5	0	26	33	0	2	11	0	0	10	18	4
ACCN3	acid-sensing ion channel 3|amiloride-sensitive cation channel 3, testis|modulatory subunit of ASIC2a|neuronal amiloride-sensitive cation channel 3|proton-gated cation channel subunit|testis sodium channel 1	amiloride-sensitive cation channel 3	GO:0016021//integral to membrane;GO:0044424//intracellular part	GO:0006950//response to stress;GO:0023060;GO:0030001//metal ion transport;GO:0050907//detection of chemical stimulus involved in sensory perception;GO:0050961//detection of temperature stimulus involved in sensory perception;GO:0050974//detection of mechanical stimulus involved in sensory perception	GO:0005272//sodium channel activity;GO:0005488//binding	9311	ASIC3	4	67	56	0	52	42	0	31	23	16	205	180	4	76	64	2	102	83	2	6	34	46	55
ACCS	1-aminocyclopropane-1-carboxylate synthase-like protein 1|ACC synthase-like protein 1	1-aminocyclopropane-1-carboxylate synthase homolog (Arabidopsis)(non-functional)	-	GO:0009693//ethylene biosynthetic process	GO:0016740//transferase activity;GO:0016846//carbon-sulfur lyase activity;GO:0042802//identical protein binding;GO:0048037//cofactor binding	84680	ACCS	236	951	1760	2	40	87	6	68	197	167	634	1469	8	148	330	10	161	518	22	16	210	25	340
ACCSL	1-aminocyclopropane-1-carboxylate synthase-like protein 2|ACC synthase-like protein 2|probable inactive 1-aminocyclopropane-1-carboxylate synthase-like protein 2	1-aminocyclopropane-1-carboxylate synthase homolog (Arabidopsis)(non-functional)-like	-	GO:0008152//metabolic process	GO:0016740//transferase activity;GO:0016846//carbon-sulfur lyase activity;GO:0048037//cofactor binding	390110	ACCSL	0	0	0	0	0	0	0	0	0	4	0	0	0	0	0	0	0	0	0	0	0	0	0
ACD	POT1 and TIN2 organizing protein|POT1 and TIN2-interacting protein|TIN2 interacting protein 1|adrenocortical dysplasia protein homolog	adrenocortical dysplasia homolog (mouse)	GO:0000782;GO:0031981//nuclear lumen	GO:0003002//regionalization;GO:0007004//telomere maintenance via telomerase;GO:0015031//protein transport;GO:0016233//telomere capping;GO:0034502//protein localization to chromosome;GO:0035108//limb morphogenesis;GO:0043388//positive regulation of DNA binding;GO:0048731;GO:0051347//positive regulation of transferase activity	GO:0003676//nucleic acid binding;GO:0019899//enzyme binding	65057	ACD	73	536	488	28	400	410	18	325	265	32	274	332	77	714	507	62	348	276	24	66	163	498	410
ACE	CD143 antigen|angiotensin I converting enzyme (peptidyl-dipeptidase A) 1|angiotensin I converting enzyme peptidyl-dipeptidase A 1 transcript|angiotensin converting enzyme, somatic isoform|angiotensin-converting enzyme|carboxycathepsin|dipeptidyl carboxypeptidase 1|dipeptidyl carboxypeptidase I|kininase II|peptidase P|testicular ECA	angiotensin I converting enzyme (peptidyl-dipeptidase A) 1	GO:0005626//insoluble fraction;GO:0009986//cell surface;GO:0031224//intrinsic to membrane;GO:0043231//intracellular membrane-bounded organelle;GO:0044421//extracellular region part	GO:0002002//regulation of angiotensin levels in blood;GO:0002016//regulation of blood volume by renin-angiotensin;GO:0002237//response to molecule of bacterial origin;GO:0002444;GO:0006518//peptide metabolic process;GO:0006915//apoptotic process;GO:0006950//response to stress;GO:0007600//sensory perception;GO:0007631//feeding behavior;GO:0009056//catabolic process;GO:0009991//response to extracel…	GO:0001664//G-protein coupled receptor binding;GO:0008092//cytoskeletal protein binding;GO:0008238//exopeptidase activity;GO:0043168;GO:0046914//transition metal ion binding	1636	ACE	8	40	68	35	88	172	197	203	669	0	2	6	0	22	18	2	18	14	2	0	2	16	12
ACER1	N-acylsphingosine amidohydrolase (alkaline ceramidase) 3|N-acylsphingosine amidohydrolase 3|acylsphingosine deacylase 3|alkCDase 1|alkaline CDase 1	alkaline ceramidase 1	GO:0031090//organelle membrane;GO:0031224//intrinsic to membrane;GO:0043231//intracellular membrane-bounded organelle	GO:0006672//ceramide metabolic process	GO:0016811//hydrolase activity, acting on carbon-nitrogen (but not peptide) bonds, in linear amides	125981	ACER1	0	0	0	0	0	0	0	0	0	2	0	4	0	0	1	0	0	0	0	0	0	0	0
ACER2	alkCDase 2|alkaline CDase 2|ceramide hydrolase|haCER2	alkaline ceramidase 2	GO:0031228//intrinsic to Golgi membrane	GO:0001952//regulation of cell-matrix adhesion;GO:0006670//sphingosine metabolic process;GO:0007162//negative regulation of cell adhesion;GO:0008283//cell proliferation;GO:0033189//response to vitamin A;GO:0033578//protein glycosylation in Golgi	GO:0016811//hydrolase activity, acting on carbon-nitrogen (but not peptide) bonds, in linear amides	340485	ACER2	0	24	12	26	33	30	12	14	16	15	28	8	7	41	20	5	64	29	18	13	10	34	39
ACER3	alkCDase 3|alkaline CDase 3|alkaline dihydroceramidase SB89|alkaline phytoceramidase|phytoceramidase, alkaline	alkaline ceramidase 3	GO:0031227//intrinsic to endoplasmic reticulum membrane;GO:0031228//intrinsic to Golgi membrane	GO:0006670//sphingosine metabolic process;GO:0006671//phytosphingosine metabolic process;GO:0008283//cell proliferation	GO:0004553//hydrolase activity, hydrolyzing O-glycosyl compounds;GO:0016810//hydrolase activity, acting on carbon-nitrogen (but not peptide) bonds	55331	ACER3	2728	3713	4333	1485	1611	1269	435	667	593	693	542	537	1008	977	1194	768	895	1047	381	84	306	421	809
ACHE	Yt blood group|apoptosis-related acetylcholinesterase	acetylcholinesterase	GO:0005604//basement membrane;GO:0012505//endomembrane system;GO:0031224//intrinsic to membrane;GO:0043005//neuron projection;GO:0043231//intracellular membrane-bounded organelle;GO:0044297//cell body;GO:0044432//endoplasmic reticulum part;GO:0044444//cytoplasmic part;GO:0044459//plasma membrane part	GO:0001649//osteoblast differentiation;GO:0001881//receptor recycling;GO:0006259//DNA metabolic process;GO:0006581//acetylcholine catabolic process;GO:0006898//receptor-mediated endocytosis;GO:0006950//response to stress;GO:0007271//synaptic transmission, cholinergic;GO:0007399//nervous system development;GO:0009100//glycoprotein metabolic process;GO:0031346//positive regulation of cell projectio…	GO:0004091//carboxylesterase activity;GO:0042165//neurotransmitter binding;GO:0042802//identical protein binding;GO:0043169//cation binding;GO:0043236//laminin binding	43	ACHE	2	13	11	50	162	108	146	374	396	0	13	12	12	16	8	35	520	110	37	9	34	52	92
ACIN1	apoptotic chromatin condensation inducer in the nucleus|functional spliceosome-associated protein 152	apoptotic chromatin condensation inducer 1	GO:0031981//nuclear lumen;GO:0044444//cytoplasmic part	GO:0002763//positive regulation of myeloid leukocyte differentiation;GO:0012501//programmed cell death;GO:0030261//chromosome condensation	GO:0005515//protein binding;GO:0017111//nucleoside-triphosphatase activity	22985	ACIN1	258	7993	9070	345	11774	11329	441	12042	11413	388	10931	10744	483	11247	10944	373	12033	11880	260	1254	5016	7956	11301
ACLY	ATP citrate synthase|ATP-citrate (pro-S-)-lyase|ATP-citrate synthase|citrate cleavage enzyme	ATP citrate lyase	GO:0000267//cell fraction;GO:0043231//intracellular membrane-bounded organelle;GO:0043234//protein complex;GO:0044444//cytoplasmic part	GO:0005975//carbohydrate metabolic process;GO:0006084//acetyl-CoA metabolic process;GO:0006631//fatty acid metabolic process;GO:0006641//triglyceride metabolic process;GO:0009207	GO:0004774//succinate-CoA ligase activity;GO:0016833//oxo-acid-lyase activity;GO:0032559;GO:0043169//cation binding;GO:0046912//transferase activity, transferring acyl groups, acyl groups converted into alkyl on transfer	47	ACLY	164	5780	6519	231	7450	6655	277	7630	7934	151	3753	3945	423	16268	11917	221	12770	10774	181	1222	4427	6249	10454
ACMSD	2-amino-3-carboxymuconate-6-semialdehyde decarboxylase|picolinate carboxylase	aminocarboxymuconate semialdehyde decarboxylase	GO:0000267//cell fraction;GO:0044444//cytoplasmic part	GO:0006586;GO:0009820//alkaloid metabolic process;GO:0043648//dicarboxylic acid metabolic process	GO:0016831//carboxy-lyase activity;GO:0043169//cation binding	130013	ACMSD	0	0	1	2	3	0	0	1	1	0	2	2	2	1	0	1	5	4	0	0	0	1	0
ACN9	protein ACN9 homolog, mitochondrial	ACN9 homolog (S. cerevisiae)	GO:0005740//mitochondrial envelope	GO:0006094//gluconeogenesis	-	57001	ACN9	465	193	237	59	51	16	28	33	27	598	402	446	442	374	322	214	100	119	116	8	59	38	94
ACO1	IRE-BP 1|aconitate hydratase, cytoplasmic|citrate hydro-lyase|cytoplasmic aconitate hydratase|ferritin repressor protein|iron regulatory protein 1|iron-responsive element binding protein 1|iron-responsive element-binding protein 1	aconitase 1, soluble	GO:0042598;GO:0043231//intracellular membrane-bounded organelle;GO:0044444//cytoplasmic part	GO:0006412//translation;GO:0007275//multicellular organismal development;GO:0009060//aerobic respiration;GO:0010039//response to iron ion;GO:0019752//carboxylic acid metabolic process;GO:0022600//digestive system process;GO:0030005	GO:0003729//mRNA binding;GO:0016836//hydro-lyase activity;GO:0043169//cation binding;GO:0051536//iron-sulfur cluster binding	48	ACO1	408	365	446	1619	911	1026	1709	764	1117	261	202	180	673	755	548	464	1217	844	288	132	302	503	406
ACO2	aconitate hydratase, mitochondrial|citrate hydro-lyase	aconitase 2, mitochondrial	GO:0043231//intracellular membrane-bounded organelle	GO:0009060//aerobic respiration;GO:0019752//carboxylic acid metabolic process	GO:0016836//hydro-lyase activity;GO:0046914//transition metal ion binding;GO:0051536//iron-sulfur cluster binding	50	ACO2	5442	4013	5033	9596	7223	5873	8069	5721	5384	3356	2475	3022	6294	4426	4649	6506	3610	3653	3974	712	2130	4121	4464
ACOT1	CTE-I|CTE-Ib|acyl-coenzyme A thioesterase 1|inducible cytosolic acyl-coenzyme A thioester hydrolase|long chain acyl-CoA hydrolase|long chain acyl-CoA thioester hydrolase	acyl-CoA thioesterase 1	GO:0043231//intracellular membrane-bounded organelle;GO:0044444//cytoplasmic part	GO:0006631//fatty acid metabolic process;GO:0006732//coenzyme metabolic process	GO:0005488//binding;GO:0016291	641371	ACOT1	121	52	2	124	130	0	89	92	2	162	62	4	218	76	6	94	36	7	62	4	0	18	4
ACOT11	START domain containing 14|StAR-related lipid transfer (START) domain containing 14|acyl-CoA thioester hydrolase 11|acyl-coenzyme A thioesterase 11|adipose-associated thioesterase|brown fat-inducible thioesterase|thioesterase superfamily member 1|thioesterase, adipose associated	acyl-CoA thioesterase 11	GO:0044424//intracellular part	GO:0006950//response to stress;GO:0009628//response to abiotic stimulus;GO:0023033;GO:0032787//monocarboxylic acid metabolic process	GO:0016289//CoA hydrolase activity	26027	ACOT11	38	155	178	32	43	78	12	7	15	0	10	7	17	35	46	0	2	0	2	0	1	1	0
ACOT12	START domain-containing protein 15|StAR-related lipid transfer (START) domain containing 15|acyl-CoA thioester hydrolase 12|acyl-coenzyme A thioesterase 12|cytoplasmic acetyl-CoA hydrolase 1|cytosolic acetyl-CoA hydrolase|hCACH-1	acyl-CoA thioesterase 12	GO:0044444//cytoplasmic part	GO:0006732//coenzyme metabolic process;GO:0032787//monocarboxylic acid metabolic process;GO:0044238//primary metabolic process	GO:0016289//CoA hydrolase activity;GO:0032559	134526	ACOT12	0	0	0	0	0	0	0	0	0	0	2	5	0	0	0	0	2	6	0	0	2	0	0
ACOT13	acyl-coenzyme A thioesterase 13|hypothalamus protein HT012|thioesterase superfamily member 2	acyl-CoA thioesterase 13	GO:0043231//intracellular membrane-bounded organelle	GO:0051260//protein homooligomerization	GO:0016289//CoA hydrolase activity	55856	ACOT13	58	298	300	210	935	912	209	1116	1151	4	330	323	104	488	462	132	797	862	58	145	479	667	795
ACOT2	acyl-coenzyme A thioester hydrolase 2a|acyl-coenzyme A thioesterase 2, mitochondrial|long-chain acyl-CoA thioesterase 2|mitochondrial acyl-CoA thioesterase 1|peroxisomal long-chain acyl-coA thioesterase 2	acyl-CoA thioesterase 2	GO:0043231//intracellular membrane-bounded organelle;GO:0044444//cytoplasmic part	GO:0006631//fatty acid metabolic process;GO:0006732//coenzyme metabolic process	GO:0005488//binding;GO:0016291	10965	ACOT2	451	265	287	530	586	350	301	484	253	374	251	242	598	356	404	392	210	204	236	43	152	130	338
ACOT4	PTE-2b|acyl-coenzyme A thioesterase 4|peroxisomal acyl coenzyme A thioester hydrolase Ib|peroxisomal acyl-CoA thioesterase 2B|peroxisomal long-chain acyl-CoA thioesterase Ib	acyl-CoA thioesterase 4	GO:0042579//microbody	GO:0006732//coenzyme metabolic process;GO:0046459//short-chain fatty acid metabolic process	GO:0016291	122970	ACOT4	8	4	0	14	18	2	12	10	2	4	2	2	108	50	6	38	20	8	9	0	0	12	12
ACOT6	putative acyl-CoA thioesterase 6|putative acyl-coenzyme A thioesterase 6	acyl-CoA thioesterase 6	GO:0042579//microbody	GO:0006631//fatty acid metabolic process;GO:0006732//coenzyme metabolic process	GO:0005488//binding;GO:0016291	641372	ACOT6	0	4	2	0	2	2	2	0	2	0	0	0	2	0	0	0	0	0	0	0	0	0	0
ACOT7	CTE-IIa|acyl-CoA thioesterase 2|acyl-CoA thioesterase, long chain|brain acyl CoA hydrolase|brain acyl-CoA hydrolase|cytosolic acyl coenzyme A thioester hydrolase|long chain acyl-CoA thioester hydrolase	acyl-CoA thioesterase 7	GO:0043231//intracellular membrane-bounded organelle;GO:0044444//cytoplasmic part	GO:0006631//fatty acid metabolic process	GO:0005504//fatty acid binding;GO:0016291	11332	ACOT7	51	198	293	81	670	737	63	193	316	136	578	661	467	2514	2060	282	803	1238	220	249	1489	473	524
ACOT8	HIV-Nef associated acyl-CoA thioesterase|acyl-coenzyme A thioesterase 8|choloyl-CoA hydrolase|choloyl-coenzyme A thioesterase|long-chain fatty-acyl-CoA hydrolase|palmitoyl-CoA hydrolase|peroxisomal acyl-CoA thioesterase 1|peroxisomal acyl-coenzyme A thioester hydrolase 1|peroxisomal long-chain acyl-CoA thioesterase 1|thioesterase II|thioesterase III	acyl-CoA thioesterase 8	GO:0042579//microbody	GO:0006635//fatty acid beta-oxidation;GO:0006732//coenzyme metabolic process;GO:0006996//organelle organization;GO:0051704	GO:0005488//binding;GO:0016289//CoA hydrolase activity	10005	ACOT8	662	341	471	294	198	182	307	180	201	273	197	236	741	483	459	402	150	199	248	38	172	119	230
ACOT9	acyl-CoA thioester hydrolase 9|acyl-Coenzyme A thioesterase 2, mitochondrial|acyl-coenzyme A thioesterase 9, mitochondrial|mitochondrial Acyl-CoA Thioesterase	acyl-CoA thioesterase 9	GO:0043231//intracellular membrane-bounded organelle	GO:0006732//coenzyme metabolic process	GO:0005488//binding;GO:0016291	23597	ACOT9	219	2466	2269	749	6156	4116	1121	8862	8513	69	586	464	228	1309	1539	343	1421	1715	153	241	876	1761	3196
ACOX1	AOX|acyl-CoA oxidase, straight-chain|acyl-Coenzyme A oxidase 1, palmitoyl|palmitoyl-CoA oxidase|peroxisomal acyl-coenzyme A oxidase 1|peroxisomal fatty acyl-CoA oxidase|straight-chain acyl-CoA oxidase	acyl-CoA oxidase 1, palmitoyl	GO:0044439	GO:0006635//fatty acid beta-oxidation;GO:0006692;GO:0048232//male gamete generation	GO:0005515//protein binding;GO:0016634;GO:0030554//adenyl nucleotide binding	51	ACOX1	14	1166	1105	76	2388	2258	30	1791	1839	18	1134	1347	55	2684	2932	46	2895	2990	36	236	1235	1536	2551
ACOX2	3-alpha,7-alpha,12-alpha-trihydroxy-5-beta-cholestanoyl-CoA 24-hydroxylase|3-alpha,7-alpha,12-alpha-trihydroxy-5-beta-cholestanoyl-CoA oxidase|THCA-CoA oxidase|acyl-Coenzyme A oxidase 2, branched chain|peroxisomal acyl-coenzyme A oxidase 2|peroxisomal branched chain acyl-CoA oxidase|trihydroxycoprostanoyl-CoA oxidase	acyl-CoA oxidase 2, branched chain	GO:0042579//microbody	GO:0008202//steroid metabolic process;GO:0009062//fatty acid catabolic process	GO:0008289//lipid binding;GO:0016634;GO:0016725;GO:0030554//adenyl nucleotide binding	8309	ACOX2	29	15	36	37	23	30	6	3	4	6	10	8	0	2	0	0	0	0	0	0	0	0	0
ACOX3	BRCACox|acyl-Coenzyme A oxidase 3, pristanoyl|branched-chain acyl-CoA oxidase|peroxisomal acyl-coenzyme A oxidase 3|pristanoyl-CoA oxidase	acyl-CoA oxidase 3, pristanoyl	GO:0044439	GO:0006635//fatty acid beta-oxidation;GO:0008202//steroid metabolic process	GO:0003997//acyl-CoA oxidase activity;GO:0008289//lipid binding;GO:0030554//adenyl nucleotide binding	8310	ACOX3	79	477	491	178	1950	1014	263	2517	1474	67	1017	1244	205	1363	1453	116	800	874	74	101	406	255	514
ACOXL	acyl-CoA oxidase-like protein|acyl-coenzyme A oxidase-like protein	acyl-CoA oxidase-like	GO:0042579//microbody	GO:0009062//fatty acid catabolic process	GO:0016634;GO:0030554//adenyl nucleotide binding	55289	ACOXL	0	3	2	2	20	3	15	27	10	0	7	4	0	0	0	5	5	7	14	2	6	37	68
ACP1	LMW-PTP|LMW-PTPase|acid phosphatase of erythrocyte|adipocyte acid phosphatase|cytoplasmic phosphotyrosyl protein phosphatase|low molecular weight cytosolic acid phosphatase|low molecular weight phosphotyrosine protein phosphatase|protein tyrosine phosphatase|red cell acid phosphatase 1	acid phosphatase 1, soluble	GO:0005624//membrane fraction;GO:0044424//intracellular part	GO:0006464//cellular protein modification process;GO:0006796//phosphate-containing compound metabolic process;GO:0007267//cell-cell signaling	GO:0004725//protein tyrosine phosphatase activity;GO:0019904//protein domain specific binding	52	ACP1	394	1955	2439	350	1901	1572	319	1609	1592	448	2057	2621	627	2649	2616	562	1533	1484	294	272	1020	1692	2348
ACP2	LAP|lysosomal acid phosphatase	acid phosphatase 2, lysosomal	GO:0005624//membrane fraction;GO:0005764//lysosome;GO:0031224//intrinsic to membrane	GO:0006796//phosphate-containing compound metabolic process;GO:0007033//vacuole organization;GO:0042221//response to chemical stimulus;GO:0048731	GO:0016791//phosphatase activity;GO:0045309//protein phosphorylated amino acid binding	53	ACP2	493	438	371	1215	1077	627	1413	1308	735	62	109	62	305	211	201	663	407	435	309	35	144	358	714
ACP5	TrATPase|tartrate-resistant acid ATPase|tartrate-resistant acid phosphatase type 5	acid phosphatase 5, tartrate resistant	GO:0000323//lytic vacuole;GO:0031224//intrinsic to membrane;GO:0044421//extracellular region part	GO:0000041//transition metal ion transport;GO:0001818//negative regulation of cytokine production;GO:0001894//tissue homeostasis;GO:0002237//response to molecule of bacterial origin;GO:0002573//myeloid leukocyte differentiation;GO:0006796//phosphate-containing compound metabolic process;GO:0007155//cell adhesion;GO:0009653//anatomical structure morphogenesis;GO:0010038//response to metal ion;GO:0…	GO:0005506//iron ion binding;GO:0016791//phosphatase activity	54	ACP5	54	698	652	494	39319	6692	234	15399	4533	212	1358	2130	35	822	927	12	643	582	9	125	324	626	567
ACP6	acid phosphatase like 1|acid phosphatase-like protein 1|lysophosphatidic acid phosphatase type 6	acid phosphatase 6, lysophosphatidic	GO:0043231//intracellular membrane-bounded organelle	GO:0006796//phosphate-containing compound metabolic process;GO:0044238//primary metabolic process	GO:0005488//binding;GO:0016791//phosphatase activity	51205	ACP6	195	110	134	14	19	18	8	19	30	65	28	68	43	55	58	30	38	44	4	1	12	13	16
ACPL2	acid phosphatase-like protein 2	acid phosphatase-like 2	-	-	GO:0016791//phosphatase activity	92370	ACPL2	6	143	128	0	89	24	7	207	60	0	244	175	1	111	94	4	88	90	0	5	44	52	49
ACPP	5'-nucleotidase|TMPase|ecto-5'-nucleotidase|prostatic acid phosphatase|prostatic acid phosphotase|thiamine monophosphatase	acid phosphatase, prostate	GO:0005764//lysosome	-	GO:0016791//phosphatase activity	55	ACPP	1296	1658	1778	191	645	101	39	126	67	17	28	12	0	28	6	12	15	4	4	6	4	115	32
ACPT	testicular acid phosphatase	acid phosphatase, testicular	GO:0031224//intrinsic to membrane	-	GO:0016791//phosphatase activity	93650	ACPT	3	5	2	0	1	0	0	1	1	3	10	6	1	4	2	0	1	2	0	0	0	1	0
ACRBP	acrosin-binding protein|cancer/testis antigen 23|cancer/testis antigen OY-TES-1|proacrosin binding protein sp32	acrosin binding protein	GO:0030141//secretory granule	GO:0003006//developmental process involved in reproduction	GO:0005488//binding	84519	ACRBP	863	496	534	19	35	15	12	19	26	136	96	83	38	23	19	32	21	28	19	2	14	24	28
ACRC	acidic repeat-containing protein|putative nuclear protein	acidic repeat containing	GO:0043231//intracellular membrane-bounded organelle	-	-	93953	ACRC	112	115	83	176	170	138	122	85	102	302	258	324	186	193	151	264	231	240	141	28	93	144	175
ACSBG2	bubblegum-related protein|long-chain-fatty-acid--CoA ligase ACSBG2	acyl-CoA synthetase bubblegum family member 2	GO:0042598;GO:0043231//intracellular membrane-bounded organelle;GO:0044444//cytoplasmic part	GO:0032787//monocarboxylic acid metabolic process;GO:0044238//primary metabolic process;GO:0048232//male gamete generation;GO:0048869//cellular developmental process	GO:0015645//fatty acid ligase activity;GO:0016289//CoA hydrolase activity;GO:0032559	81616	ACSBG2	5	0	2	1	0	1	0	2	2	3	2	0	0	0	2	0	1	4	0	2	0	0	3
ACSF2	PPARG binding, long chain fatty acid acyl Co-A ligase like|acyl-CoA synthetase family member 2, mitochondrial	acyl-CoA synthetase family member 2	GO:0043231//intracellular membrane-bounded organelle	GO:0032787//monocarboxylic acid metabolic process;GO:0044238//primary metabolic process	GO:0003824//catalytic activity;GO:0032559	80221	ACSF2	3556	2056	2192	27	101	82	140	173	73	688	388	330	54	69	32	23	31	26	23	2	19	18	22
ACSF3	acyl-CoA synthetase family member 3, mitochondrial|malonyl-CoA synthetase	acyl-CoA synthetase family member 3	GO:0043231//intracellular membrane-bounded organelle	GO:0032787//monocarboxylic acid metabolic process;GO:0044238//primary metabolic process	GO:0016877//ligase activity, forming carbon-sulfur bonds;GO:0032559	197322	ACSF3	97	991	1082	68	1511	1278	50	1160	1169	66	555	735	85	1196	1212	37	568	718	26	60	356	356	629
ACSL1	LACS 1|LACS 2|acyl-CoA synthetase 1|fatty-acid-Coenzyme A ligase, long-chain 1|fatty-acid-Coenzyme A ligase, long-chain 2|lignoceroyl-CoA synthase|long-chain acyl-CoA synthetase 1|long-chain acyl-CoA synthetase 2|long-chain fatty acid-CoA ligase 2|long-chain fatty-acid-coenzyme A ligase 1|long-chain-fatty-acid--CoA ligase 1|palmitoyl-CoA ligase 1|palmitoyl-CoA ligase 2|paltimoyl-CoA ligase 1	acyl-CoA synthetase long-chain family member 1	GO:0031224//intrinsic to membrane;GO:0031966//mitochondrial membrane;GO:0042598;GO:0044439	GO:0006641//triglyceride metabolic process;GO:0019217//regulation of fatty acid metabolic process;GO:0032501//multicellular organismal process	GO:0015645//fatty acid ligase activity;GO:0032559	2180	ACSL1	1543	3761	1802	18555	11960	8157	15415	10106	14645	12717	12501	9769	1871	1236	1460	3508	2965	2185	2548	430	977	3083	1907
ACSL3	LACS 3|fatty-acid-Coenzyme A ligase, long-chain 3|lignoceroyl-CoA synthase|long-chain acyl-CoA synthetase 3|long-chain-fatty-acid--CoA ligase 3	acyl-CoA synthetase long-chain family member 3	GO:0031224//intrinsic to membrane;GO:0031966//mitochondrial membrane;GO:0042598;GO:0044439	GO:0006631//fatty acid metabolic process;GO:0006641//triglyceride metabolic process;GO:0007417//central nervous system development;GO:0010033//response to organic substance;GO:0031667//response to nutrient levels	GO:0015645//fatty acid ligase activity;GO:0016408;GO:0032559	2181	ACSL3	46	1407	1275	299	5815	4629	225	4023	3842	236	5001	3868	192	5556	3115	126	4027	6465	132	551	2750	2552	3324
ACSL4	LACS 4|acyl-CoA synthetase 4|fatty-acid-Coenzyme A ligase, long-chain 4|lignoceroyl-CoA synthase|long-chain acyl-CoA synthetase 4|long-chain fatty-acid-Coenzyme A ligase 4|long-chain-fatty-acid--CoA ligase 4	acyl-CoA synthetase long-chain family member 4	GO:0031224//intrinsic to membrane;GO:0031966//mitochondrial membrane;GO:0042598;GO:0044297//cell body;GO:0044439	GO:0006631//fatty acid metabolic process;GO:0006641//triglyceride metabolic process;GO:0006869//lipid transport;GO:0007610//behavior;GO:0031175//neuron projection development;GO:0031667//response to nutrient levels;GO:0034097//response to cytokine stimulus;GO:0048609//multicellular organismal reproductive process	GO:0015645//fatty acid ligase activity;GO:0032559	2182	ACSL4	80	4611	5390	150	8482	12536	172	6288	9697	100	3099	2913	74	7767	6946	60	12032	10112	107	1628	4396	11434	11417
ACSL5	FACL5 for fatty acid coenzyme A ligase 5|LACS 5|fatty acid coenzyme A ligase 5|fatty-acid-Coenzyme A ligase, long-chain 5|long-chain acyl-CoA synthetase 5|long-chain fatty acid coenzyme A ligase 5|long-chain-fatty-acid--CoA ligase 5	acyl-CoA synthetase long-chain family member 5	GO:0019866//organelle inner membrane;GO:0031224//intrinsic to membrane;GO:0031966//mitochondrial membrane	GO:0006635//fatty acid beta-oxidation;GO:0006644//phospholipid metabolic process;GO:0009746;GO:0010746;GO:0010866//regulation of triglyceride biosynthetic process;GO:0031667//response to nutrient levels;GO:0032868//response to insulin stimulus;GO:0033993//response to lipid;GO:0034285	GO:0015645//fatty acid ligase activity;GO:0032559	51703	ACSL5	441	4115	4982	1267	10945	8520	716	7500	6441	162	1117	903	240	2496	2093	152	1269	1378	88	168	729	420	580
ACSM1	Butyrate CoA ligase|acyl-coenzyme A synthetase ACSM1, mitochondrial|butyrate--CoA ligase 1|butyryl Coenzyme A synthetase 1|butyryl-coenzyme A synthetase 1|lipoate-activating enzyme|medium-chain acyl-CoA synthetase|middle-chain acyl-CoA synthetase 1	acyl-CoA synthetase medium-chain family member 1	GO:0031980	GO:0006091//generation of precursor metabolites and energy;GO:0046459//short-chain fatty acid metabolic process	GO:0016405//CoA-ligase activity;GO:0016878//acid-thiol ligase activity;GO:0032559;GO:0032561//guanyl ribonucleotide binding;GO:0043169//cation binding	116285	ACSM1	4	0	6	1	6	7	7	9	6	2	3	3	0	2	0	10	2	0	8	2	0	4	4
ACSM3	SA (rat hypertension-associated) homolog|SA hypertension-associated homolog|acyl-coenzyme A synthetase ACSM3, mitochondrial|butyrate--CoA ligase 3|butyryl-coenzyme A synthetase 3|middle-chain acyl-CoA synthetase 3|protein SA homolog	acyl-CoA synthetase medium-chain family member 3	GO:0031980	GO:0006631//fatty acid metabolic process;GO:0008015//blood circulation	GO:0016878//acid-thiol ligase activity;GO:0032559;GO:0043169//cation binding	6296	ACSM3	13	26	28	0	30	24	0	63	27	14	46	27	5	6	10	2	7	8	4	2	7	2	8
ACSM4	acyl-coenzyme A synthetase ACSM4, mitochondrial	acyl-CoA synthetase medium-chain family member 4	GO:0031980	GO:0006732//coenzyme metabolic process;GO:0007606//sensory perception of chemical stimulus;GO:0032787//monocarboxylic acid metabolic process;GO:0044238//primary metabolic process	GO:0016408;GO:0016878//acid-thiol ligase activity;GO:0032559;GO:0043169//cation binding	341392	ACSM4	1	1	0	0	0	0	0	0	0	0	0	0	0	0	0	0	2	0	0	0	0	1	0
ACSM5	acyl-coenzyme A synthetase ACSM5, mitochondrial	acyl-CoA synthetase medium-chain family member 5	GO:0031980	GO:0032787//monocarboxylic acid metabolic process;GO:0044238//primary metabolic process	GO:0016878//acid-thiol ligase activity;GO:0032559;GO:0032561//guanyl ribonucleotide binding;GO:0043169//cation binding	54988	ACSM5	22	14	16	1	0	0	13	12	10	0	0	0	0	0	0	2	2	0	2	0	0	0	2
ACSS1	acetate--CoA ligase 2|acetyl-coenzyme A synthetase 2-like, mitochondrial	acyl-CoA synthetase short-chain family member 1	GO:0031980	GO:0006083//acetate metabolic process;GO:0006084//acetyl-CoA metabolic process;GO:0019541//propionate metabolic process	GO:0016405//CoA-ligase activity;GO:0032559	84532	ACSS1	4299	3252	3558	120	268	171	178	428	298	1548	1085	1160	429	617	364	73	74	167	46	10	49	17	51
ACSS2	acetate thiokinase|acetate-CoA ligase|acetyl-Coenzyme A synthetase 2 (ADP forming)|acetyl-coenzyme A synthetase, cytoplasmic|acyl-activating enzyme|cytoplasmic acetyl-coenzyme A synthetase	acyl-CoA synthetase short-chain family member 2	GO:0031981//nuclear lumen;GO:0044444//cytoplasmic part	GO:0006083//acetate metabolic process;GO:0006084//acetyl-CoA metabolic process;GO:0006629//lipid metabolic process;GO:0019541//propionate metabolic process	GO:0016405//CoA-ligase activity;GO:0032559	55902	ACSS2	4	1972	2376	2	2385	2572	0	2324	2001	0	310	267	0	2113	1297	0	691	454	0	60	195	143	166
ACTA1	actin, alpha skeletal muscle|nemaline myopathy type 3	actin, alpha 1, skeletal muscle	GO:0000267//cell fraction;GO:0005884//actin filament;GO:0030017//sarcomere;GO:0032432//actin filament bundle	GO:0003015//heart process;GO:0006941//striated muscle contraction;GO:0007015//actin filament organization;GO:0009605//response to external stimulus;GO:0009725//response to hormone stimulus;GO:0010038//response to metal ion;GO:0012501//programmed cell death;GO:0030239//myofibril assembly;GO:0040007//growth;GO:0043501//skeletal muscle adaptation;GO:0048747//muscle fiber development;GO:0060415//musc…	GO:0005198//structural molecule activity;GO:0008092//cytoskeletal protein binding;GO:0017111//nucleoside-triphosphatase activity;GO:0032559	58	ACTA1	3	7	5	2	3	5	8	2	2	9	19	7	5	10	15	0	8	11	2	0	4	9	8
ACTA2	actin, aortic smooth muscle|alpha-cardiac actin|cell growth-inhibiting gene 46 protein	actin, alpha 2, smooth muscle, aorta	GO:0000267//cell fraction;GO:0005884//actin filament;GO:0030017//sarcomere;GO:0032432//actin filament bundle	GO:0003015//heart process;GO:0006939//smooth muscle contraction;GO:0006941//striated muscle contraction;GO:0007015//actin filament organization;GO:0008015//blood circulation;GO:0010033//response to organic substance;GO:0012501//programmed cell death;GO:0030239//myofibril assembly;GO:0048747//muscle fiber development;GO:0051707//response to other organism;GO:0060415//muscle tissue morphogenesis	GO:0005198//structural molecule activity;GO:0008092//cytoskeletal protein binding;GO:0017111//nucleoside-triphosphatase activity;GO:0032559	59	ACTA2	126	163	167	3	48	27	73	143	101	0	29	34	22	160	133	48	277	230	41	24	70	81	146
ACTB	PS1TP5-binding protein 1|actin, cytoplasmic 1|beta cytoskeletal actin	actin, beta	GO:0000267//cell fraction;GO:0005856//cytoskeleton;GO:0035097//histone methyltransferase complex;GO:0043005//neuron projection;GO:0043189//H4/H2A histone acetyltransferase complex;GO:0044444//cytoplasmic part	GO:0010038//response to metal ion;GO:0048667//cell morphogenesis involved in neuron differentiation	GO:0005198//structural molecule activity;GO:0008092//cytoskeletal protein binding;GO:0019900//kinase binding;GO:0032559	60	ACTB	470099	243610	274244	365728	228200	268001	408428	170621	183848	81349	54202	54304	623543	420689	351730	328631	203374	188276	190529	31558	102075	89730	112463
ACTG1	actin, cytoplasmic 2|cytoskeletal gamma-actin	actin, gamma 1	GO:0000267//cell fraction;GO:0005884//actin filament;GO:0035097//histone methyltransferase complex;GO:0043005//neuron projection;GO:0043189//H4/H2A histone acetyltransferase complex;GO:0043292//contractile fiber	GO:0010038//response to metal ion;GO:0031032//actomyosin structure organization;GO:0048667//cell morphogenesis involved in neuron differentiation	GO:0005198//structural molecule activity;GO:0008092//cytoskeletal protein binding;GO:0019900//kinase binding;GO:0032559	71	ACTG1	555	90524	111715	408	63764	85211	324	31576	29968	144	44370	39522	893	179390	158733	297	59286	54155	169	7714	26367	20485	34041
ACTG2	actin, gamma-enteric smooth muscle|actin-like protein|alpha-actin 3|alpha-actin-3|gamma-2-actin|smooth muscle gamma actin|smooth muscle gamma-actin	actin, gamma 2, smooth muscle, enteric	GO:0000267//cell fraction;GO:0005884//actin filament;GO:0030017//sarcomere;GO:0032432//actin filament bundle	GO:0003015//heart process;GO:0006939//smooth muscle contraction;GO:0007015//actin filament organization;GO:0008015//blood circulation;GO:0012501//programmed cell death;GO:0030239//myofibril assembly;GO:0048747//muscle fiber development;GO:0051707//response to other organism;GO:0060415//muscle tissue morphogenesis	GO:0005198//structural molecule activity;GO:0008092//cytoskeletal protein binding;GO:0017111//nucleoside-triphosphatase activity;GO:0032559	72	ACTG2	0	0	0	1	0	0	0	0	0	0	0	0	0	0	0	0	0	0	0	0	2	0	0
ACTL6A	53 kDa BRG1-associated factor A|BAF complex 53 kDa subunit|BAF53|BRG1-associated factor 53A|INO80 complex subunit K|actin-like protein 6A|actin-related protein 4|actin-related protein Baf53a|arpNbeta|hArpN beta	actin-like 6A	GO:0016020//membrane;GO:0043189//H4/H2A histone acetyltransferase complex;GO:0070603	GO:0010468//regulation of gene expression;GO:0016573//histone acetylation;GO:0023060;GO:0040007//growth;GO:0048731	GO:0032559	86	ACTL6A	85	550	731	98	855	774	74	641	658	34	460	467	186	1758	1964	150	1222	1342	96	170	692	1439	1981
ACTL6B	53 kDa BRG1-associated factor B|BRG1-associated factor 53B|actin-like 6|actin-like protein 6B|actin-related protein Baf53b|arpNalpha|hArpN alpha	actin-like 6B	GO:0016020//membrane;GO:0043189//H4/H2A histone acetyltransferase complex;GO:0070603	GO:0010468//regulation of gene expression;GO:0016573//histone acetylation;GO:0023060;GO:0040007//growth;GO:0048731	GO:0005198//structural molecule activity;GO:0032559	51412	ACTL6B	0	0	0	0	0	0	0	0	0	0	0	2	0	1	0	0	0	0	0	0	2	0	0
ACTL7B	actin-like 7-beta|actin-like protein 7B|actin-like-7-beta	actin-like 7B	GO:0005856//cytoskeleton;GO:0019861//flagellum	-	GO:0005198//structural molecule activity;GO:0005488//binding	10880	ACTL7B	0	2	0	6	2	0	0	0	0	2	2	2	2	0	0	0	0	0	0	0	0	0	0
ACTN1	F-actin cross-linking protein|actinin 1 smooth muscle|alpha-actinin cytoskeletal isoform|alpha-actinin-1|non-muscle alpha-actinin-1	actinin, alpha 1	GO:0005856//cytoskeleton;GO:0005924//cell-substrate adherens junction;GO:0012505//endomembrane system;GO:0030425//dendrite;GO:0030667//secretory granule membrane;GO:0031674//I band;GO:0031981//nuclear lumen;GO:0032432//actin filament bundle;GO:0042995//cell projection	GO:0006915//apoptotic process;GO:0007015//actin filament organization;GO:0007044//cell-substrate junction assembly;GO:0033121;GO:0048523//negative regulation of cellular process;GO:0050804//regulation of synaptic transmission	GO:0003779//actin binding;GO:0005102//receptor binding;GO:0042802//identical protein binding;GO:0046872//metal ion binding	87	ACTN1	252	4624	4257	1787	31597	30429	475	7065	8864	0	358	175	63	808	1353	20	642	634	14	93	212	503	557
ACTN2	F-actin cross-linking protein|alpha-actinin skeletal muscle|alpha-actinin-2	actinin, alpha 2	GO:0005924//cell-substrate adherens junction;GO:0015629//actin cytoskeleton;GO:0030425//dendrite;GO:0031674//I band;GO:0031981//nuclear lumen	GO:0003012//muscle system process;GO:0006915//apoptotic process;GO:0007044//cell-substrate junction assembly;GO:0009966//regulation of signal transduction;GO:0010557//positive regulation of macromolecule biosynthetic process;GO:0030031//cell projection assembly;GO:0051260//protein homooligomerization	GO:0003713//transcription coactivator activity;GO:0003779//actin binding;GO:0005102//receptor binding;GO:0005198//structural molecule activity;GO:0010861//thyroid hormone receptor activator activity;GO:0019904//protein domain specific binding;GO:0042802//identical protein binding;GO:0046872//metal ion binding;GO:0051373//FATZ binding	88	ACTN2	2	2	2	15	18	11	16	6	10	17	16	14	0	0	2	4	4	9	4	2	1	12	6
ACTN3	F-actin cross-linking protein|alpha-actinin skeletal muscle|alpha-actinin-3	actinin, alpha 3	GO:0005924//cell-substrate adherens junction;GO:0015629//actin cytoskeleton;GO:0042995//cell projection	GO:0003012//muscle system process;GO:0006915//apoptotic process;GO:0007044//cell-substrate junction assembly	GO:0003779//actin binding;GO:0005102//receptor binding;GO:0005198//structural molecule activity;GO:0042802//identical protein binding;GO:0046872//metal ion binding	89	ACTN3	4	0	0	0	0	0	0	0	0	4	2	3	0	0	0	0	0	0	2	0	0	2	0
ACTN4	F-actin cross-linking protein|actinin alpha4 isoform|alpha-actinin-4|focal segmental glomerulosclerosis 1|non-muscle alpha-actinin 4	actinin, alpha 4	GO:0031981//nuclear lumen;GO:0032432//actin filament bundle;GO:0032991//macromolecular complex;GO:0042995//cell projection;GO:0044444//cytoplasmic part	GO:0006915//apoptotic process;GO:0006950//response to stress;GO:0007015//actin filament organization;GO:0032414//positive regulation of ion transmembrane transporter activity;GO:0045807//positive regulation of endocytosis;GO:0048523//negative regulation of cellular process	GO:0003779//actin binding;GO:0005102//receptor binding;GO:0042802//identical protein binding;GO:0046872//metal ion binding	81	ACTN4	9264	8715	9610	11373	12001	12311	10487	10700	9569	17188	18327	20152	45162	43931	42684	29571	28869	31476	18736	3838	14605	20070	25517
ACTR10	actin-related protein 10|actin-related protein 11	actin-related protein 10 homolog (S. cerevisiae)	GO:0005875//microtubule associated complex	GO:0007017//microtubule-based process	GO:0005488//binding	55860	ACTR10	1752	1008	1388	2954	1931	1824	2651	2119	2077	1418	1307	1401	4419	2758	2982	4973	2116	2157	2861	409	1560	2686	3172
ACTR1A	actin-RPV|alpha-centractin|centractin|centrosome-associated actin homolog	ARP1 actin-related protein 1 homolog A, centractin alpha (yeast)	GO:0005875//microtubule associated complex;GO:0044444//cytoplasmic part	GO:0006810//transport	GO:0032559	10121	ACTR1A	4811	2919	4078	8525	5864	6548	8339	5703	6263	3751	2292	2578	9284	5331	5829	11173	4791	5080	5997	871	2880	6044	7713
ACTR1B	actin-related protein 1B|beta-centractin|centractin beta	ARP1 actin-related protein 1 homolog B, centractin beta (yeast)	GO:0005875//microtubule associated complex;GO:0044444//cytoplasmic part	GO:0006810//transport	GO:0032559	10120	ACTR1B	3546	2576	2435	3113	3064	2055	3649	2523	2404	1295	837	1180	2189	1708	1459	1597	1090	1170	811	98	636	605	1289
ACTR2	actin-like protein 2|actin-related protein 2	ARP2 actin-related protein 2 homolog (yeast)	GO:0015629//actin cytoskeleton	GO:0009987//cellular process	GO:0008092//cytoskeletal protein binding;GO:0032559	10097	ACTR2	2153	33205	44747	3136	35436	44808	2425	26438	35687	1415	19355	21037	2573	45219	49478	1442	38818	39868	1202	4576	17252	25329	36784
ACTR3	actin-like protein 3|actin-related protein 3	ARP3 actin-related protein 3 homolog (yeast)	GO:0009925//basal plasma membrane;GO:0012505//endomembrane system;GO:0015629//actin cytoskeleton;GO:0031252//cell leading edge;GO:0045202//synapse	GO:0008064//regulation of actin polymerization or depolymerization;GO:0010033//response to organic substance;GO:0010591//regulation of lamellipodium assembly;GO:0030041//actin filament polymerization;GO:0031038//myosin II filament organization;GO:0031346//positive regulation of cell projection organization;GO:0045597//positive regulation of cell differentiation	GO:0008092//cytoskeletal protein binding;GO:0032559	10096	ACTR3	20298	14821	22546	46080	32500	37826	41219	25936	35920	6086	6271	6095	31950	26316	25300	36355	25073	22840	23881	3919	12610	21523	25502
ACTR3B	ARP3-beta|actin-like protein 3B|actin-related protein 3-beta|actin-related protein 3B|actin-related protein ARP4|actin-related protein Arp11	ARP3 actin-related protein 3 homolog B (yeast)	GO:0009925//basal plasma membrane;GO:0012505//endomembrane system;GO:0015629//actin cytoskeleton;GO:0031252//cell leading edge;GO:0043232;GO:0045202//synapse	GO:0008064//regulation of actin polymerization or depolymerization;GO:0010033//response to organic substance;GO:0010591//regulation of lamellipodium assembly;GO:0030041//actin filament polymerization;GO:0031038//myosin II filament organization;GO:0031346//positive regulation of cell projection organization;GO:0045597//positive regulation of cell differentiation	GO:0008092//cytoskeletal protein binding;GO:0032559	57180	ACTR3B	39	111	138	40	211	127	163	448	231	34	132	88	35	112	110	32	84	106	21	12	37	144	272
ACTR3C	actin-related Arp11|actin-related protein 11|actin-related protein 3C	ARP3 actin-related protein 3 homolog C (yeast)	GO:0043232	GO:0008064//regulation of actin polymerization or depolymerization	GO:0008092//cytoskeletal protein binding;GO:0032559	653857	ACTR3C	6	26	22	0	17	4	9	11	11	5	20	34	25	96	82	7	80	104	12	4	38	17	53
ACTR5	INO80 complex subunit M|actin-related protein 5|hARP5|sarcoma antigen NY-SAR-16	ARP5 actin-related protein 5 homolog (yeast)	-	GO:0010468//regulation of gene expression	GO:0032559	79913	ACTR5	796	524	547	406	449	300	314	420	296	1640	1145	1181	1013	939	766	566	512	420	342	50	185	350	509
ACTR6	actin-related protein 6	ARP6 actin-related protein 6 homolog (yeast)	GO:0043232	-	GO:0005488//binding	64431	ACTR6	732	372	519	879	476	563	892	457	550	801	536	577	1641	965	1045	1739	926	940	986	149	574	633	843
ACTR8	INO80 complex subunit N|actin-related protein 8	ARP8 actin-related protein 8 homolog (yeast)	GO:0043232	-	GO:0005488//binding	93973	ACTR8	887	709	1007	1641	1228	1392	1428	1057	1355	1200	826	1357	1650	1604	1829	1020	1153	1455	563	105	509	783	1718
ACTRT1	-	actin-related protein T1	GO:0005856//cytoskeleton	-	GO:0005488//binding	139741	ACTRT1	0	0	0	2	0	0	0	0	0	0	0	0	0	0	0	0	0	0	0	0	0	0	0
ACVR1	TGF-B superfamily receptor type I|activin A receptor, type II-like kinase 2|activin receptor type I|activin receptor type-1|activin receptor-like kinase 2|hydroxyalkyl-protein kinase|serine/threonine-protein kinase receptor R1	activin A receptor, type I	GO:0016021//integral to membrane;GO:0043235//receptor complex	GO:0001525//angiogenesis;GO:0001667//ameboidal cell migration;GO:0001704//formation of primary germ layer;GO:0003006//developmental process involved in reproduction;GO:0006464//cellular protein modification process;GO:0006796//phosphate-containing compound metabolic process;GO:0006915//apoptotic process;GO:0006954//inflammatory response;GO:0007165//signal transduction;GO:0009855//determination of…	GO:0005025//transforming growth factor beta receptor activity, type I;GO:0019838//growth factor binding;GO:0032403//protein complex binding;GO:0032559;GO:0042802//identical protein binding;GO:0043169//cation binding	90	ACVR1	6	492	538	63	2959	4720	22	2498	2425	4	568	737	6	508	659	9	534	696	2	51	304	217	347
ACVR1B	activin A receptor, type II-like kinase 4|activin receptor type-1B|activin receptor-like kinase 4|serine/threonine-protein kinase receptor R2	activin A receptor, type IB	GO:0016021//integral to membrane;GO:0043235//receptor complex	GO:0001934//positive regulation of protein phosphorylation;GO:0006357//regulation of transcription from RNA polymerase II promoter;GO:0007399//nervous system development;GO:0008544//epidermis development;GO:0012502//induction of programmed cell death;GO:0016049//cell growth;GO:0022402//cell cycle process;GO:0023060;GO:0032924//activin receptor signaling pathway;GO:0043009//chordate embryonic deve…	GO:0005025//transforming growth factor beta receptor activity, type I;GO:0019899//enzyme binding;GO:0032403//protein complex binding;GO:0032559;GO:0043169//cation binding	91	ACVR1B	0	709	580	4	952	863	2	360	351	3	391	336	4	314	380	2	329	261	0	42	134	263	307
ACVR1C	ACTR-IC|ALK-7|activin receptor type IC|activin receptor type-1C|activin receptor-like kinase 7	activin A receptor, type IC	GO:0031224//intrinsic to membrane;GO:0043235//receptor complex;GO:0044424//intracellular part	GO:0001832//blastocyst growth;GO:0006464//cellular protein modification process;GO:0006915//apoptotic process;GO:0007179//transforming growth factor beta receptor signaling pathway;GO:0008585//female gonad development;GO:0009746;GO:0009855//determination of bilateral symmetry;GO:0010876;GO:0021543//pallium development;GO:0032501//multicellular organismal process;GO:0043434//response to peptide ho…	GO:0005025//transforming growth factor beta receptor activity, type I;GO:0032403//protein complex binding;GO:0032559;GO:0043169//cation binding;GO:0070696//transmembrane receptor protein serine/threonine kinase binding	130399	ACVR1C	0	4	2	4	225	79	0	95	76	0	10	10	0	8	6	0	6	8	0	0	2	6	6
ACVR2A	activin receptor type-2A	activin A receptor, type IIA	GO:0016021//integral to membrane;GO:0043235//receptor complex;GO:0044424//intracellular part	GO:0001501//skeletal system development;GO:0001932//regulation of protein phosphorylation;GO:0003002//regionalization;GO:0007320//insemination;GO:0007369//gastrulation;GO:0008283//cell proliferation;GO:0008406//gonad development;GO:0009855//determination of bilateral symmetry;GO:0030282//bone mineralization;GO:0030509//BMP signaling pathway;GO:0032278;GO:0032768;GO:0032924//activin receptor signa…	GO:0005026//transforming growth factor beta receptor activity, type II;GO:0032403//protein complex binding;GO:0032559;GO:0034711//inhibin binding;GO:0043169//cation binding	92	ACVR2A	288	212	164	891	528	592	950	506	770	408	349	320	345	264	325	272	307	270	138	31	93	63	97
ACVR2B	activin receptor type-2B	activin A receptor, type IIB	GO:0016021//integral to membrane;GO:0044424//intracellular part	GO:0000003//reproduction;GO:0003002//regionalization;GO:0006464//cellular protein modification process;GO:0007369//gastrulation;GO:0009746;GO:0009855//determination of bilateral symmetry;GO:0010468//regulation of gene expression;GO:0030072//peptide hormone secretion;GO:0030282//bone mineralization;GO:0030323//respiratory tube development;GO:0032924//activin receptor signaling pathway;GO:0040007//…	GO:0005026//transforming growth factor beta receptor activity, type II;GO:0019838//growth factor binding;GO:0032403//protein complex binding;GO:0032559;GO:0034711//inhibin binding;GO:0043169//cation binding	93	ACVR2B	139	150	123	99	125	102	104	120	92	303	279	380	182	236	232	98	232	211	62	24	65	188	227
ACVRL1	TGF-B superfamily receptor type I|activin A receptor, type II-like kinase 1|serine/threonine-protein kinase receptor R3	activin A receptor type II-like 1	GO:0016021//integral to membrane;GO:0043005//neuron projection;GO:0044297//cell body	GO:0001953//negative regulation of cell-matrix adhesion;GO:0006464//cellular protein modification process;GO:0008015//blood circulation;GO:0008283//cell proliferation;GO:0010468//regulation of gene expression;GO:0010557//positive regulation of macromolecule biosynthetic process;GO:0010594//regulation of endothelial cell migration;GO:0016049//cell growth;GO:0023060;GO:0030509//BMP signaling pathwa…	GO:0005025//transforming growth factor beta receptor activity, type I;GO:0019838//growth factor binding;GO:0032403//protein complex binding;GO:0032559;GO:0043169//cation binding	94	ACVRL1	21	248	179	2	180	38	5	58	61	0	4	4	0	4	3	0	0	0	0	0	3	2	0
ACY1	N-acyl-L-amino-acid amidohydrolase|acylase|aminoacylase-1	aminoacylase 1	GO:0000267//cell fraction;GO:0044444//cytoplasmic part	GO:0009057//macromolecule catabolic process;GO:0019538//protein metabolic process	GO:0016811//hydrolase activity, acting on carbon-nitrogen (but not peptide) bonds, in linear amides;GO:0043169//cation binding;GO:0070011	95	ACY1	2	31	39	2	22	24	0	12	6	0	9	19	2	45	58	2	9	16	2	0	26	4	16
ACY3	HCV core-binding protein 1|acylase III|aminoacylase-3|aspartoacylase-2|hepatitis C virus core-binding protein 1	aspartoacylase (aminocyclase) 3	GO:0005626//insoluble fraction;GO:0044424//intracellular part;GO:0044459//plasma membrane part	GO:0008152//metabolic process;GO:0009987//cellular process;GO:0051704	GO:0005515//protein binding;GO:0016811//hydrolase activity, acting on carbon-nitrogen (but not peptide) bonds, in linear amides;GO:0043169//cation binding	91703	ACY3	59	53	63	0	2	0	0	0	0	185	185	198	28	103	108	6	2	5	0	0	26	2	8
ACYP1	acylphosphatase, erythrocyte isozyme|acylphosphatase, organ-common type isozyme|acylphosphatase-1|acylphosphate phosphohydrolase 1	acylphosphatase 1, erythrocyte (common) type	-	GO:0006793//phosphorus metabolic process	GO:0016818//hydrolase activity, acting on acid anhydrides, in phosphorus-containing anhydrides	97	ACYP1	70	73	89	14	68	42	11	65	33	31	24	36	40	99	82	40	40	76	20	4	32	21	51
ACYP2	acylphosphatase, muscle type isozyme|acylphosphatase-2|acylphosphate phosphohydrolase 2	acylphosphatase 2, muscle type	GO:0043231//intracellular membrane-bounded organelle	GO:0006793//phosphorus metabolic process	GO:0016818//hydrolase activity, acting on acid anhydrides, in phosphorus-containing anhydrides	98	ACYP2	624	299	379	204	113	110	175	115	100	311	168	255	432	176	240	344	61	137	214	39	150	147	284
ADA	adenosine aminohydrolase	adenosine deaminase	GO:0000323//lytic vacuole;GO:0009986//cell surface;GO:0030425//dendrite;GO:0031983//vesicle lumen;GO:0044297//cell body;GO:0044421//extracellular region part;GO:0044459//plasma membrane part	GO:0000302//response to reactive oxygen species;GO:0001825//blastocyst formation;GO:0002027//regulation of heart rate;GO:0002313//mature B cell differentiation involved in immune response;GO:0002467//germinal center formation;GO:0002683//negative regulation of immune system process;GO:0002901;GO:0006939//smooth muscle contraction;GO:0009113//purine nucleobase biosynthetic process;GO:0009127//puri…	GO:0001882//nucleoside binding;GO:0016814//hydrolase activity, acting on carbon-nitrogen (but not peptide) bonds, in cyclic amidines;GO:0046914//transition metal ion binding	100	ADA	1069	570	570	1632	945	322	11416	4893	6264	4587	3513	2845	3863	2635	2157	857	357	674	695	97	653	230	643
ADAD2	adenosine deaminase domain-containing protein 2	adenosine deaminase domain containing 2	GO:0044464//cell part	GO:0010467//gene expression	GO:0003723//RNA binding;GO:0016814//hydrolase activity, acting on carbon-nitrogen (but not peptide) bonds, in cyclic amidines	161931	ADAD2	0	0	0	2	0	0	2	4	1	0	7	6	14	35	93	8	11	25	6	0	18	6	8
ADAL	adenosine deaminase-like protein	adenosine deaminase-like	-	GO:0009127//purine nucleoside monophosphate biosynthetic process	GO:0016814//hydrolase activity, acting on carbon-nitrogen (but not peptide) bonds, in cyclic amidines;GO:0043169//cation binding	161823	ADAL	260	169	90	139	144	85	129	85	87	96	128	78	324	277	217	307	317	220	124	26	91	136	256
ADAM1	-	ADAM metallopeptidase domain 1, pseudogene	-	GO:0019538//protein metabolic process	GO:0004175//endopeptidase activity;GO:0046914//transition metal ion binding	8759	ADAM1A	359	192	134	169	131	102	119	108	101	214	156	135	254	258	241	152	249	137	100	11	36	122	131
ADAM10	CDw156|a disintegrin and metalloprotease domain 10|disintegrin and metalloproteinase domain-containing protein 10|kuzbanian protein homolog|mammalian disintegrin-metalloprotease	ADAM metallopeptidase domain 10	GO:0005626//insoluble fraction;GO:0012505//endomembrane system;GO:0016023//cytoplasmic membrane-bounded vesicle;GO:0031224//intrinsic to membrane;GO:0044430//cytoskeletal part;GO:0044431//Golgi apparatus part	GO:0002274;GO:0002690//positive regulation of leukocyte chemotaxis;GO:0006464//cellular protein modification process;GO:0006509//membrane protein ectodomain proteolysis;GO:0007154//cell communication;GO:0007155//cell adhesion;GO:0007166//cell surface receptor signaling pathway;GO:0008283//cell proliferation;GO:0016049//cell growth;GO:0034097//response to cytokine stimulus;GO:0043009//chordate emb…	GO:0004175//endopeptidase activity;GO:0005102//receptor binding;GO:0019900//kinase binding;GO:0019904//protein domain specific binding;GO:0042802//identical protein binding;GO:0046914//transition metal ion binding	102	ADAM10	3488	4240	4996	6140	4679	5738	2591	2833	2946	3623	3269	3387	5320	5783	8315	2527	3729	5660	1677	374	1948	1654	2975
ADAM11	ADAM 11|disintegrin and metalloproteinase domain-containing protein 11	ADAM metallopeptidase domain 11	GO:0031224//intrinsic to membrane	GO:0007166//cell surface receptor signaling pathway;GO:0019538//protein metabolic process	GO:0004175//endopeptidase activity;GO:0005102//receptor binding;GO:0046914//transition metal ion binding	4185	ADAM11	66	40	35	6	13	17	54	37	28	304	260	305	23	21	21	10	9	25	22	2	19	16	24
ADAM12	disintegrin and metalloproteinase domain-containing protein 12|meltrin-alpha|metalloprotease-disintegrin 12 transmembrane	ADAM metallopeptidase domain 12	GO:0031224//intrinsic to membrane	GO:0000768//syncytium formation by plasma membrane fusion;GO:0019538//protein metabolic process	GO:0004175//endopeptidase activity;GO:0019904//protein domain specific binding;GO:0046914//transition metal ion binding	8038	ADAM12	6	2	6	28	26	23	38	16	14	0	0	4	0	0	0	0	0	0	0	0	0	0	4
ADAM15	MDC-15|a disintegrin and metalloproteinase domain 15 (metargidin)|disintegrin and metalloproteinase domain-containing protein 15|metalloprotease RGD disintegrin protein|metalloproteinase-like, disintegrin-like, and cysteine-rich protein 15	ADAM metallopeptidase domain 15	GO:0030141//secretory granule;GO:0031224//intrinsic to membrane;GO:0042995//cell projection;GO:0070161	GO:0019538//protein metabolic process;GO:0031589//cell-substrate adhesion;GO:0032963//collagen metabolic process;GO:0048646//anatomical structure formation involved in morphogenesis	GO:0004175//endopeptidase activity;GO:0019904//protein domain specific binding;GO:0046914//transition metal ion binding	8751	ADAM15	468	6347	6917	203	3133	4452	63	1063	1990	37	548	565	76	1344	1973	11	418	580	18	53	364	257	441
ADAM17	ADAM metallopeptidase domain 18|TNF-alpha convertase|TNF-alpha converting enzyme|disintegrin and metalloproteinase domain-containing protein 17|snake venom-like protease|tumor necrosis factor, alpha, converting enzyme	ADAM metallopeptidase domain 17	GO:0001726//ruffle;GO:0005856//cytoskeleton;GO:0005924//cell-substrate adherens junction;GO:0016021//integral to membrane	GO:0001818//negative regulation of cytokine production;GO:0001819//positive regulation of cytokine production;GO:0001932//regulation of protein phosphorylation;GO:0002237//response to molecule of bacterial origin;GO:0002444;GO:0002460//adaptive immune response based on somatic recombination of immune receptors built from immunoglobulin superfamily domains;GO:0002690//positive regulation of leukoc…	GO:0004175//endopeptidase activity;GO:0005126//cytokine receptor binding;GO:0019904//protein domain specific binding;GO:0046914//transition metal ion binding	6868	ADAM17	1641	2073	2011	6350	5630	7201	4087	3318	4707	2181	1741	1716	1782	1940	2159	3129	5001	4461	3217	770	2183	4260	3694
ADAM18	a disintegrin and metalloproteinase domain 18|disintegrin and metalloproteinase domain-containing protein 18|putative ADAM18 gene product|transmembrane metalloproteinase-like, disintegrin-like, and cysteine-rich protein III	ADAM metallopeptidase domain 18	GO:0005626//insoluble fraction;GO:0031224//intrinsic to membrane	GO:0019538//protein metabolic process;GO:0048232//male gamete generation;GO:0048869//cellular developmental process	GO:0004175//endopeptidase activity;GO:0005102//receptor binding;GO:0046914//transition metal ion binding	8749	ADAM18	0	0	0	1	0	0	0	0	0	0	0	0	0	0	0	0	0	0	0	0	0	0	0
ADAM19	ADAM 19|a disintegrin and metalloproteinase domain 19 (meltrin beta)|disintegrin and metalloproteinase domain-containing protein 19|meltrin-beta|metalloprotease and disintegrin dendritic antigen marker|metalloprotease-disintegrin meltrin beta	ADAM metallopeptidase domain 19	GO:0031224//intrinsic to membrane	GO:0033619//membrane protein proteolysis;GO:0048513//organ development	GO:0004175//endopeptidase activity;GO:0019904//protein domain specific binding;GO:0046914//transition metal ion binding	8728	ADAM19	964	1831	2199	17665	6057	14969	51245	12691	24455	24411	25452	39413	16918	16192	21851	47230	53016	53458	32093	5111	22058	30234	47035
ADAM20	ADAM 20|a disintegrin and metalloproteinase domain 20|disintegrin and metalloproteinase domain-containing protein 20	ADAM metallopeptidase domain 20	GO:0031224//intrinsic to membrane	GO:0009566//fertilization;GO:0019538//protein metabolic process	GO:0004175//endopeptidase activity;GO:0046914//transition metal ion binding	8748	ADAM20	8	4	4	2	4	2	0	0	5	0	0	4	0	2	2	0	6	2	2	0	2	10	2
ADAM21	ADAM metallopeptidase domain 21, preproprotein|a disintegrin and metalloproteinase domain 21|disintegrin and metalloproteinase domain-containing protein 21	ADAM metallopeptidase domain 21	GO:0031224//intrinsic to membrane	GO:0009566//fertilization;GO:0019538//protein metabolic process	GO:0004175//endopeptidase activity;GO:0046914//transition metal ion binding	8747	ADAM21	0	2	0	0	1	2	0	0	0	2	0	0	2	2	4	0	4	0	0	0	2	0	8
ADAM22	a disintegrin and metalloproteinase domain 22|disintegrin and metalloproteinase domain-containing protein 22|metalloproteinase-disintegrin ADAM22-3|metalloproteinase-like, disintegrin-like, and cysteine-rich protein 2	ADAM metallopeptidase domain 22	GO:0031224//intrinsic to membrane	GO:0007155//cell adhesion;GO:0007399//nervous system development;GO:0019538//protein metabolic process	GO:0004175//endopeptidase activity;GO:0004871//signal transducer activity;GO:0005102//receptor binding;GO:0046914//transition metal ion binding	53616	ADAM22	0	26	19	0	27	20	0	12	13	2	478	299	2	75	36	0	64	66	0	4	16	32	108
ADAM23	disintegrin and metalloproteinase domain-containing protein 23|metalloproteinase-like, disintegrin-like, and cysteine-rich protein 3	ADAM metallopeptidase domain 23	GO:0016021//integral to membrane	GO:0007166//cell surface receptor signaling pathway;GO:0007399//nervous system development;GO:0009987//cellular process;GO:0019538//protein metabolic process	GO:0004175//endopeptidase activity;GO:0005102//receptor binding;GO:0046914//transition metal ion binding	8745	ADAM23	4	0	2	0	0	0	0	0	0	0	0	0	0	0	0	0	0	0	0	0	0	0	0
ADAM28	disintegrin and metalloproteinase domain-containing protein 28|epididymal metalloproteinase-like, disintegrin-like, and cysteine-rich protein II|epididymial metalloproteinase-like, disintegrin-like, and cysteine-rich protein II|metalloproteinase-like, disintegrin-like, and cysteine-rich protein-L	ADAM metallopeptidase domain 28	GO:0031224//intrinsic to membrane	GO:0007166//cell surface receptor signaling pathway;GO:0019538//protein metabolic process;GO:0048232//male gamete generation	GO:0004175//endopeptidase activity;GO:0046914//transition metal ion binding	10863	ADAM28	3070	5206	5549	119	491	515	448	906	947	234	476	320	31	41	62	20	30	78	27	8	31	27	37
ADAM30	a disintegrin and metalloproteinase domain 30|disintegrin and metalloproteinase domain-containing protein 30	ADAM metallopeptidase domain 30	GO:0031224//intrinsic to membrane	GO:0019538//protein metabolic process	GO:0004175//endopeptidase activity;GO:0046914//transition metal ion binding	11085	ADAM30	0	0	0	2	0	0	0	0	0	0	0	0	0	0	0	0	0	0	0	0	0	0	0
ADAM32	ADAM 32|a disintegrin and metalloprotease domain 32|a disintegrin and metalloproteinase domain 32|disintegrin and metalloproteinase domain-containing protein 32|metalloproteinase 12-like protein	ADAM metallopeptidase domain 32	GO:0031224//intrinsic to membrane	GO:0019538//protein metabolic process	GO:0004175//endopeptidase activity;GO:0046914//transition metal ion binding	203102	ADAM32	0	0	2	14	5	17	3	10	18	20	0	3	4	0	8	7	7	11	0	2	4	1	0
ADAM33	ADAM 33|a disintegrin and metalloprotease 33|a disintegrin and metalloproteinase domain 33|disintegrin and metalloproteinase domain-containing protein 33|disintegrin and reprolysin metalloproteinase family protein	ADAM metallopeptidase domain 33	GO:0031224//intrinsic to membrane	GO:0001817//regulation of cytokine production;GO:0008283//cell proliferation;GO:0019538//protein metabolic process	GO:0004175//endopeptidase activity;GO:0046914//transition metal ion binding	80332	ADAM33	2	0	0	0	0	0	0	2	8	18	285	80	2	57	7	0	60	3	2	7	9	46	8
ADAM8	a disintegrin and metalloproteinase domain 8|cell surface antigen MS2|disintegrin and metalloproteinase domain-containing protein 8|human leukocyte differentiation antigen	ADAM metallopeptidase domain 8	GO:0016021//integral to membrane	GO:0007155//cell adhesion;GO:0019538//protein metabolic process	GO:0004175//endopeptidase activity;GO:0046914//transition metal ion binding	101	ADAM8	823	20971	22638	282	4279	8927	326	6135	8798	61	3436	4488	417	12713	18059	154	4849	5906	125	1083	4829	7820	17909
ADAM9	ADAM metallopeptidase domain 9 (meltrin gamma)|cellular disintegrin-related protein|cone rod dystrophy 9|disintegrin and metalloproteinase domain-containing protein 9|metalloprotease/disintegrin/cysteine-rich protein 9|myeloma cell metalloproteinase	ADAM metallopeptidase domain 9	GO:0009897//external side of plasma membrane;GO:0031224//intrinsic to membrane;GO:0044421//extracellular region part;GO:0044424//intracellular part	GO:0000165//MAPK cascade;GO:0000302//response to reactive oxygen species;GO:0002274;GO:0006509//membrane protein ectodomain proteolysis;GO:0007178//transmembrane receptor protein serine/threonine kinase signaling pathway;GO:0009913//epidermal cell differentiation;GO:0010038//response to metal ion;GO:0016337//cell-cell adhesion;GO:0030335//positive regulation of cell migration;GO:0031331;GO:003158…	GO:0004175//endopeptidase activity;GO:0005102//receptor binding;GO:0019901//protein kinase binding;GO:0019904//protein domain specific binding;GO:0046914//transition metal ion binding	8754	ADAM9	106	2359	2056	490	9705	11480	594	8987	10637	84	1658	1350	92	1563	1842	64	1782	1952	51	316	819	1657	1255
ADAMDEC1	ADAM DEC1|ADAM-like protein decysin-1|a disintegrin and metalloproteinase domain-like protein decysin-1|decysin|disintegrin protease	ADAM-like, decysin 1	GO:0031224//intrinsic to membrane	GO:0007155//cell adhesion;GO:0007166//cell surface receptor signaling pathway;GO:0019538//protein metabolic process	GO:0004175//endopeptidase activity;GO:0005102//receptor binding;GO:0046914//transition metal ion binding	27299	ADAMDEC1	2	6	8	99	143	99	777	1983	1857	0	3	2	8	4	5	4	6	8	2	0	2	12	7
ADAMTS1	A disintegrin and metalloproteinase with thrombospondin motifs 1|ADAM-TS 1|ADAM-TS1|ADAMTS-1|METH-1|a disintegrin-like and metalloprotease (reprolysin type) with thrombospondin type 1 motif, 1|human metalloproteinase with thrombospondin type 1 motifs	ADAM metallopeptidase with thrombospondin type 1 motif, 1	GO:0005578//proteinaceous extracellular matrix;GO:0031982//vesicle	GO:0001525//angiogenesis;GO:0007166//cell surface receptor signaling pathway;GO:0008283//cell proliferation;GO:0008585//female gonad development;GO:0019538//protein metabolic process;GO:0060343	GO:0004175//endopeptidase activity;GO:0005539//glycosaminoglycan binding;GO:0046914//transition metal ion binding	9510	ADAMTS1	0	2	0	2	0	0	2	0	0	0	8	0	0	2	0	0	2	2	2	0	4	0	0
ADAMTS10	A disintegrin and metalloproteinase with thrombospondin motifs 10|ADAM-TS 10|a disintegrin-like and metalloprotease (reprolysin type) with thrombospondin type 1 motif, 10|zinc metalloendopeptidase	ADAM metallopeptidase with thrombospondin type 1 motif, 10	-	-	-	81794	ADAMTS10	507	446	325	64	30	123	80	54	285	6	81	41	4	24	41	0	0	10	0	0	4	2	8
ADAMTS12	A disintegrin and metalloproteinase with thrombospondin motifs 12|ADAM-TS 12|ADAM-TS12|ADAMTS-12|a disintegrin-like and metalloprotease (reprolysin type) with thrombospondin type 1 motif, 12	ADAM metallopeptidase with thrombospondin type 1 motif, 12	GO:0031012//extracellular matrix	GO:0019538//protein metabolic process	GO:0004175//endopeptidase activity;GO:0046914//transition metal ion binding	81792	ADAMTS12	0	0	0	1	0	0	0	0	0	0	0	0	0	0	0	0	0	0	0	0	0	0	0
ADAMTS13	A disintegrin and metalloproteinase with thrombospondin motifs 13|a disintegrin-like and metalloprotease (reprolysin type) with thrombospondin type 1 motif, 13|vWF-cleaving protease|von Willebrand factor-cleaving protease	ADAM metallopeptidase with thrombospondin type 1 motif, 13	GO:0031012//extracellular matrix;GO:0044464//cell part	GO:0001775//cell activation;GO:0006518//peptide metabolic process;GO:0007166//cell surface receptor signaling pathway;GO:0007599//hemostasis;GO:0031589//cell-substrate adhesion;GO:0044260;GO:0051604//protein maturation	GO:0004175//endopeptidase activity;GO:0005102//receptor binding;GO:0046914//transition metal ion binding;GO:0070011	11093	ADAMTS13	0	60	59	0	25	14	0	38	20	11	75	117	2	22	44	4	41	43	0	8	16	14	28
ADAMTS14	A disintegrin and metalloproteinase with thrombospondin motifs 14|ADAM-TS 14|ADAM-TS14|ADAMTS-14|a disintegrin-like and metalloprotease (reprolysin type) with thrombospondin type 1 motif, 14|metalloprotease-disintegrin protease	ADAM metallopeptidase with thrombospondin type 1 motif, 14	GO:0031012//extracellular matrix	GO:0007166//cell surface receptor signaling pathway;GO:0019538//protein metabolic process;GO:0030198//extracellular matrix organization;GO:0032963//collagen metabolic process	GO:0004175//endopeptidase activity;GO:0046914//transition metal ion binding	140766	ADAMTS14	0	6	4	18	1498	1770	7	914	1033	0	6	1	2	168	138	0	92	136	0	3	43	36	32
ADAMTS15	A disintegrin and metalloproteinase with thrombospondin motifs 15|ADAM-TS 15|ADAM-TS15|ADAMTS-15|a disintegrin-like and metalloprotease (reprolysin type) with thrombospondin type 1 motif, 15, preproprotein|metalloprotease disintegrin 15 with thrombospondin domains	ADAM metallopeptidase with thrombospondin type 1 motif, 15	GO:0031012//extracellular matrix	GO:0019538//protein metabolic process	GO:0004175//endopeptidase activity;GO:0046914//transition metal ion binding	170689	ADAMTS15	0	0	0	1	0	0	0	0	0	0	2	0	0	0	0	0	0	0	0	0	0	0	0
ADAMTS16	A disintegrin and metalloproteinase with thrombospondin motifs 16|ADAM-TS 16|ADAM-TS16|ADAMTS-16|a disintegrin-like and metalloprotease (reprolysin type) with thrombospondin type 1 motif, 16	ADAM metallopeptidase with thrombospondin type 1 motif, 16	GO:0031012//extracellular matrix	GO:0019538//protein metabolic process	GO:0004175//endopeptidase activity;GO:0046914//transition metal ion binding	170690	ADAMTS16	0	0	0	0	0	0	0	0	0	6	2	2	0	0	0	0	0	0	0	0	0	0	0
ADAMTS17	A disintegrin and metalloproteinase with thrombospondin motifs 17|ADAM-TS 17|ADAM-TS17|ADAMTS-17|a disintegrin-like and metalloprotease (reprolysin type) with thrombospondin type 1 motif, 17	ADAM metallopeptidase with thrombospondin type 1 motif, 17	GO:0031012//extracellular matrix;GO:0044464//cell part	GO:0019538//protein metabolic process	GO:0004175//endopeptidase activity;GO:0046914//transition metal ion binding	170691	ADAMTS17	4	4	1	2	3	3	5	4	6	9	22	51	4	3	0	4	4	10	6	0	10	6	4
ADAMTS18	A disintegrin and metalloproteinase with thrombospondin motifs 18|a disintegrin-like and metalloprotease (reprolysin type) with thrombospondin type 1 motif, 18|a disintegrin-like and metalloprotease (reprolysin type) with thrombospondin type 1 motif, 21|disintegrin and metalloprotease-like protein	ADAM metallopeptidase with thrombospondin type 1 motif, 18	GO:0031012//extracellular matrix	GO:0019538//protein metabolic process	GO:0004175//endopeptidase activity;GO:0046914//transition metal ion binding	170692	ADAMTS18	0	0	0	2	0	0	0	0	0	0	4	3	0	0	0	0	0	0	0	0	0	0	0
ADAMTS2	A disintegrin and metalloproteinase with thrombospondin motifs 2|a disintegrin-like and metalloprotease (reprolysin type) with thrombospondin type 1 motif, 2|procollagen I N-proteinase|procollagen I/II amino propeptide-processing enzyme|procollagen N-endopeptidase	ADAM metallopeptidase with thrombospondin type 1 motif, 2	GO:0031012//extracellular matrix	GO:0008544//epidermis development;GO:0016485//protein processing;GO:0030198//extracellular matrix organization;GO:0030323//respiratory tube development;GO:0032963//collagen metabolic process;GO:0048232//male gamete generation	GO:0004175//endopeptidase activity;GO:0046914//transition metal ion binding	9509	ADAMTS2	0	35	0	2	4	0	0	2	3	0	3	0	2	0	2	0	1	2	0	0	2	2	0
ADAMTS20	A disintegrin and metalloproteinase with thrombospondin motifs 20|a disintegrin-like and metalloprotease (reprolysin type) with thrombospondin type 1 motif, 20	ADAM metallopeptidase with thrombospondin type 1 motif, 20	GO:0031012//extracellular matrix	GO:0006915//apoptotic process;GO:0007165//signal transduction;GO:0019538//protein metabolic process;GO:0043062//extracellular structure organization;GO:0045634//regulation of melanocyte differentiation	GO:0016787//hydrolase activity;GO:0046914//transition metal ion binding	80070	ADAMTS20	0	0	0	2	0	0	0	0	0	0	0	0	1	0	0	0	0	0	0	0	0	0	0
ADAMTS3	A disintegrin and metalloproteinase with thrombospondin motifs 3|ADAM-TS 3|ADAM-TS3|ADAMTS-3|PC II-NP|a disintegrin-like and metalloprotease (reprolysin type) with thrombospondin type 1 motif, 3|procollagen II N-proteinase|procollagen II amino propeptide-processing enzyme|zinc metalloendopeptidase	ADAM metallopeptidase with thrombospondin type 1 motif, 3	GO:0031012//extracellular matrix	GO:0007166//cell surface receptor signaling pathway;GO:0016485//protein processing;GO:0030198//extracellular matrix organization;GO:0032963//collagen metabolic process	GO:0004175//endopeptidase activity;GO:0005539//glycosaminoglycan binding;GO:0046914//transition metal ion binding	9508	ADAMTS3	0	0	0	0	0	0	0	0	0	0	0	0	0	0	0	0	10	14	2	0	4	2	0
ADAMTS4	A disintegrin and metalloproteinase with thrombospondin motifs 4|ADAM-TS 4|ADAM-TS4|a disintegrin-like and metalloprotease (reprolysin type) with thrombospondin type 1 motif, 4|aggrecanase-1	ADAM metallopeptidase with thrombospondin type 1 motif, 4	GO:0031012//extracellular matrix	GO:0019538//protein metabolic process;GO:0048731	GO:0004175//endopeptidase activity;GO:0019899//enzyme binding;GO:0046914//transition metal ion binding	9507	ADAMTS4	18	16	14	18	10	24	11	12	14	86	69	93	1328	1425	1594	102	179	289	119	37	153	39	117
ADAMTS5	A disintegrin and metalloproteinase with thrombospondin motifs 5|a disintegrin and metalloproteinase with thrombospondin motifs 11|a disintegrin-like and metalloprotease (reprolysin type) with thrombospondin type 1 motif, 5 (aggrecanase-2)|aggrecanase-2	ADAM metallopeptidase with thrombospondin type 1 motif, 5	GO:0031012//extracellular matrix	GO:0007166//cell surface receptor signaling pathway;GO:0019538//protein metabolic process	GO:0004175//endopeptidase activity;GO:0005102//receptor binding;GO:0046914//transition metal ion binding	11096	ADAMTS5	3	7	10	19	21	20	4	6	6	2	2	2	4	4	2	0	0	4	0	0	0	0	0
ADAMTS6	A disintegrin and metalloproteinase with thrombospondin motifs 6|a disintegrin-like and metalloprotease (reprolysin type) with thrombospondin type 1 motif, 6	ADAM metallopeptidase with thrombospondin type 1 motif, 6	GO:0031012//extracellular matrix	GO:0019538//protein metabolic process	GO:0004175//endopeptidase activity;GO:0046914//transition metal ion binding	11174	ADAMTS6	15	36	32	6	85	49	10	109	84	13	35	23	6	0	10	0	10	20	10	0	6	5	13
ADAMTS7	A disintegrin and metalloproteinase with thrombospondin motifs 7|COMPase|a disintegrin and metalloprotease with thrombospondin motifs-7 preproprotein|a disintegrin-like and metalloprotease (reprolysin type) with thrombospondin type 1 motif, 7	ADAM metallopeptidase with thrombospondin type 1 motif, 7	GO:0031012//extracellular matrix	GO:0019538//protein metabolic process	GO:0004175//endopeptidase activity;GO:0046914//transition metal ion binding	11173	ADAMTS7	7	0	0	25	65	52	10	51	48	9	2	0	22	6	21	2	4	3	2	5	3	0	0
ADAMTS8	A disintegrin and metalloproteinase with thrombospondin motifs 8|ADAM-TS 8|ADAMTS-8|METH-2|METH-8|a disintegrin-like and metalloprotease (reprolysin type) with thrombospondin type 1 motif, 8	ADAM metallopeptidase with thrombospondin type 1 motif, 8	GO:0031012//extracellular matrix	GO:0008283//cell proliferation;GO:0019538//protein metabolic process	GO:0004175//endopeptidase activity;GO:0005539//glycosaminoglycan binding;GO:0015114//phosphate ion transmembrane transporter activity;GO:0046914//transition metal ion binding	11095	ADAMTS8	3	7	6	2	0	2	2	0	4	0	0	4	0	2	0	0	0	0	1	0	0	0	0
ADAMTS9	A disintegrin and metalloproteinase with thrombospondin motifs 9|ADAM-TS 9|ADAM-TS9|ADAMTS-9|a disintegrin-like and metalloprotease (reprolysin type) with thrombospondin type 1 motif, 9	ADAM metallopeptidase with thrombospondin type 1 motif, 9	GO:0031012//extracellular matrix	GO:0009057//macromolecule catabolic process;GO:0019538//protein metabolic process;GO:0032501//multicellular organismal process;GO:0045634//regulation of melanocyte differentiation	GO:0004175//endopeptidase activity;GO:0046914//transition metal ion binding	56999	ADAMTS9	0	0	0	1	0	0	0	0	0	0	10	0	0	8	0	0	12	0	0	0	0	8	0
ADAMTS9-AS2	-	ADAMTS9 antisense RNA 2 (non-protein coding)	-	-	-	100507098	ADAMTS9-AS2	0	0	0	0	0	0	0	0	0	0	0	0	1	0	0	0	0	0	0	0	0	0	0
ADAMTSL2	ADAMTS-like protein 2|ADAMTSL-2	ADAMTS-like 2	GO:0031012//extracellular matrix	-	GO:0004175//endopeptidase activity;GO:0046914//transition metal ion binding	9719	ADAMTSL2	5	18	22	8	8	12	8	19	12	14	28	14	8	16	14	8	14	12	13	6	8	16	18
ADAMTSL3	ADAMTS-like protein 3|ADAMTSL-3|a disintegrin-like and metalloprotease domain with thrombospondin type I motifs-like 3|punctin-2	ADAMTS-like 3	GO:0031012//extracellular matrix	-	GO:0046914//transition metal ion binding;GO:0070011	57188	ADAMTSL3	0	0	0	1	0	0	0	0	0	0	0	16	0	0	0	0	0	2	0	0	0	0	0
ADAMTSL4	ADAMTS-like protein 4|ADAMTSL-4|thrombospondin repeat containing 1|thrombospondin repeat-containing protein 1	ADAMTS-like 4	GO:0005578//proteinaceous extracellular matrix	GO:0006915//apoptotic process;GO:0043062//extracellular structure organization	GO:0004175//endopeptidase activity;GO:0019899//enzyme binding	54507	ADAMTSL4	1225	3019	2149	1431	2229	2620	258	548	549	48	448	313	112	228	224	91	611	545	74	66	192	287	394
ADAMTSL5	ADAMTS-like protein 5|ADAMTSL-5|thrombospondin type-1 domain-containing protein 6|thrombospondin, type I, domain containing 6	ADAMTS-like 5	GO:0031012//extracellular matrix	-	GO:0004175//endopeptidase activity;GO:0046914//transition metal ion binding	339366	ADAMTSL5	0	0	0	1	0	6	0	2	0	0	2	0	7	9	12	3	1	8	0	0	4	1	8
ADAP1	arf-GAP with dual PH domain-containing protein 1|centaurin, alpha 1|centaurin-alpha|centaurin-alpha-1|cnt-a1|putative MAPK-activating protein PM25	ArfGAP with dual PH domains 1	GO:0016020//membrane;GO:0031981//nuclear lumen	GO:0032012//regulation of ARF protein signal transduction;GO:0033124//regulation of GTP catabolic process;GO:0048015//phosphatidylinositol-mediated signaling	GO:0004871//signal transducer activity;GO:0005083//small GTPase regulator activity;GO:0035091//phosphatidylinositol binding;GO:0043178//alcohol binding;GO:0046914//transition metal ion binding	11033	ADAP1	5410	4343	4660	1641	927	2131	3319	1359	2567	278	292	243	1154	631	826	3821	1646	1986	5709	3959	4576	26915	8409
ADAP2	arf-GAP with dual PH domain-containing protein 2|centaurin beta|centaurin, alpha 2|centaurin-alpha 2 protein|centaurin-alpha-2|cnt-a2	ArfGAP with dual PH domains 2	GO:0005626//insoluble fraction;GO:0016020//membrane;GO:0031967;GO:0044444//cytoplasmic part	GO:0032012//regulation of ARF protein signal transduction;GO:0048015//phosphatidylinositol-mediated signaling;GO:0048513//organ development	GO:0005083//small GTPase regulator activity;GO:0005515//protein binding;GO:0008047//enzyme activator activity;GO:0035091//phosphatidylinositol binding;GO:0043178//alcohol binding;GO:0046914//transition metal ion binding	55803	ADAP2	1445	1599	1435	865	934	535	1470	1341	1271	82	85	71	193	120	81	966	715	593	409	80	222	243	418
ADAR	136 kDa double-stranded RNA-binding protein|adenosine deaminase acting on RNA 1-A|double-stranded RNA-specific adenosine deaminase|dsRNA adenosine deaminase|interferon-induced protein 4|interferon-inducible protein 4	adenosine deaminase, RNA-specific	GO:0031981//nuclear lumen	GO:0006396//RNA processing;GO:0009451//RNA modification;GO:0016458//gene silencing	GO:0003723//RNA binding;GO:0004000//adenosine deaminase activity;GO:0043169//cation binding	103	ADAR	30	13767	13581	44	11334	11280	85	30253	43587	56	15990	12529	49	15854	15408	64	87173	84932	93	10367	33093	70359	83627
ADARB1	RED1 homolog|RNA editase|RNA editing deaminase 1|RNA-editing deaminase 1|RNA-editing enzyme 1|adenosine deaminase, RNA-specific, B1 (RED1 homolog rat)|adenosine deaminase, RNA-specific, B1 (homolog of rat RED1)|double-stranded RNA-specific editase 1|dsRNA adenosine deaminase DRADA2	adenosine deaminase, RNA-specific, B1	GO:0031981//nuclear lumen	GO:0006396//RNA processing;GO:0009451//RNA modification	GO:0003723//RNA binding;GO:0004000//adenosine deaminase activity;GO:0043169//cation binding	104	ADARB1	0	265	155	10	811	441	47	869	846	13	1471	1126	25	992	1587	132	7564	9066	26	216	1394	1331	3881
ADARB2	RED2 homolog|RNA-dependent adenosine deaminase 3|RNA-editing deaminase 2|RNA-editing enzyme 2|adenosine deaminase, RNA-specific, B2 (RED1 homolog rat)|adenosine deaminase, RNA-specific, B2 (RED2 homolog rat)|double-stranded RNA-specific editase B2|dsRNA adenosine deaminase B2|homolog of rat BLUE	adenosine deaminase, RNA-specific, B2	GO:0043231//intracellular membrane-bounded organelle	GO:0006396//RNA processing	GO:0003723//RNA binding;GO:0016814//hydrolase activity, acting on carbon-nitrogen (but not peptide) bonds, in cyclic amidines;GO:0043169//cation binding	105	ADARB2	0	0	0	0	3	4	0	4	2	0	2	5	0	4	11	0	2	3	0	0	3	0	1
ADAT1	adenosine deaminase acting on tRNA|tRNA-specific adenosine deaminase 1|tRNA-specific adenosine-37 deaminase	adenosine deaminase, tRNA-specific 1	-	GO:0006399//tRNA metabolic process;GO:0010467//gene expression	GO:0003676//nucleic acid binding;GO:0004000//adenosine deaminase activity;GO:0043169//cation binding	23536	ADAT1	58	833	840	60	442	482	46	391	444	42	742	723	66	843	1125	56	1174	1493	62	152	533	837	1340
ADAT2	adenosine deaminase, tRNA-specific 2, TAD2 homolog|deaminase domain containing 1|deaminase domain-containing protein 1|tRNA-specific adenosine deaminase 2|tRNA-specific adenosine deaminase 2 homolog|tRNA-specific adenosine-34 deaminase subunit ADAT2	adenosine deaminase, tRNA-specific 2	-	GO:0006399//tRNA metabolic process	GO:0003824//catalytic activity;GO:0046914//transition metal ion binding	134637	ADAT2	643	764	640	42	64	59	26	83	38	911	796	572	452	609	465	200	398	347	148	47	112	197	293
ADAT3	adenosine deaminase, tRNA-specific 3, TAD3 homolog|probable inactive tRNA-specific adenosine deaminase-like protein 3|tRNA-specific adenosine deaminase 3 homolog|tRNA-specific adenosine deaminase-like protein 3|tRNA-specific adenosine-34 deaminase subunit ADAT3	adenosine deaminase, tRNA-specific 3	-	GO:0006399//tRNA metabolic process	GO:0003824//catalytic activity;GO:0046914//transition metal ion binding	113179	ADAT3	186	259	186	332	282	224	406	382	253	983	506	655	797	639	729	760	383	553	297	55	325	486	501
ADC	ARGDC|ODC antizyme inhibitor-2|ODC-paralogue|antizyme inhibitor 2|ornithine decarboxylase like|ornithine decarboxylase-like protein|ornithine decarboxylase-paralog	arginine decarboxylase	GO:0043231//intracellular membrane-bounded organelle;GO:0044444//cytoplasmic part	GO:0006520//cellular amino acid metabolic process;GO:0006595//polyamine metabolic process;GO:0048232//male gamete generation	GO:0005488//binding;GO:0008047//enzyme activator activity;GO:0016831//carboxy-lyase activity	113451	ADC	5	4	3	4	8	7	2	7	16	1050	646	1804	870	1380	1272	67	114	259	99	15	126	52	140
ADCK1	uncharacterized aarF domain-containing protein kinase 1	aarF domain containing kinase 1	GO:0043231//intracellular membrane-bounded organelle	GO:0006464//cellular protein modification process	GO:0004672//protein kinase activity;GO:0032559	57143	ADCK1	95	511	566	35	212	113	27	140	129	52	162	179	68	324	343	50	276	332	35	18	172	89	261
ADCK2	putative ubiquinone biosynthesis protein AarF|uncharacterized aarF domain-containing protein kinase 2	aarF domain containing kinase 2	GO:0031224//intrinsic to membrane;GO:0043231//intracellular membrane-bounded organelle	GO:0008152//metabolic process	GO:0004672//protein kinase activity;GO:0032559	90956	ADCK2	1292	1045	1276	341	267	207	170	216	233	1125	761	1177	1246	1067	1364	846	675	959	400	77	573	227	505
ADCK3	aarF domain-containing protein kinase 3|chaperone activity of bc1 complex-like, mitochondrial|chaperone, ABC1 activity of bc1 complex homolog|coenzyme Q8 homolog	aarF domain containing kinase 3	GO:0043231//intracellular membrane-bounded organelle	GO:0009987//cellular process	GO:0016772//transferase activity, transferring phosphorus-containing groups;GO:0032559	56997	ADCK3	2399	1814	1792	686	995	409	697	773	495	1311	1139	859	254	276	272	598	357	332	306	92	189	528	409
ADCK4	uncharacterized aarF domain-containing protein kinase 4	aarF domain containing kinase 4	GO:0031224//intrinsic to membrane;GO:0043231//intracellular membrane-bounded organelle	GO:0006796//phosphate-containing compound metabolic process;GO:0008152//metabolic process	GO:0004672//protein kinase activity	79934	ADCK4	196	851	918	56	380	259	57	284	194	72	297	300	60	477	312	44	285	271	31	40	107	185	308
ADCK5	uncharacterized aarF domain-containing protein kinase 5	aarF domain containing kinase 5	GO:0031224//intrinsic to membrane;GO:0043231//intracellular membrane-bounded organelle	GO:0006796//phosphate-containing compound metabolic process	GO:0004672//protein kinase activity	203054	ADCK5	605	437	404	355	311	257	249	332	231	313	248	274	852	752	690	482	350	480	271	31	195	168	474
ADCY1	3',5'-cyclic AMP synthetase|ATP pyrophosphate-lyase 1|Ca(2+)/calmodulin-activated adenylyl cyclase|adenyl cyclase|adenylate cyclase type 1|adenylate cyclase type I|adenylyl cyclase 1	adenylate cyclase 1 (brain)	GO:0031224//intrinsic to membrane;GO:0043231//intracellular membrane-bounded organelle	GO:0007188//adenylate cyclase-modulating G-protein coupled receptor signaling pathway;GO:0007613//memory;GO:0016198//axon choice point recognition;GO:0032147//activation of protein kinase activity;GO:0045762//positive regulation of adenylate cyclase activity	GO:0004016//adenylate cyclase activity;GO:0005515//protein binding;GO:0032559;GO:0043169//cation binding	107	ADCY1	5	8	2	5	35	9	2	12	12	10	7	12	2	3	3	5	8	9	2	0	0	5	4
ADCY10	3',5'-cyclic AMP synthetase|AH-related protein|ATP pyrophosphate-lyase|adenylate cyclase type 10|germ cell soluble adenylyl cyclase|hsAC|testicular soluble adenylyl cyclase (SAC)	adenylate cyclase 10 (soluble)	GO:0000267//cell fraction;GO:0005813//centrosome;GO:0016020//membrane;GO:0030427//site of polarized growth;GO:0043005//neuron projection;GO:0043231//intracellular membrane-bounded organelle;GO:0044297//cell body	GO:0006164//purine nucleotide biosynthetic process;GO:0006915//apoptotic process;GO:0007188//adenylate cyclase-modulating G-protein coupled receptor signaling pathway;GO:0009124//nucleoside monophosphate biosynthetic process;GO:0032147//activation of protein kinase activity;GO:0048232//male gamete generation	GO:0009975//cyclase activity;GO:0016829//lyase activity;GO:0019899//enzyme binding;GO:0032559;GO:0046914//transition metal ion binding	55811	ADCY10	0	2	2	0	3	8	0	12	0	0	2	0	0	2	4	1	5	12	1	2	3	12	4
ADCY2	3',5'-cyclic AMP synthetase|ATP pyrophosphate-lyase 2|adenylate cyclase II|adenylate cyclase type 2|adenylate cyclase type II|adenylyl cyclase 2|type II adenylate cyclase	adenylate cyclase 2 (brain)	GO:0005626//insoluble fraction;GO:0031224//intrinsic to membrane;GO:0032991//macromolecular complex;GO:0043005//neuron projection;GO:0044424//intracellular part	GO:0007188//adenylate cyclase-modulating G-protein coupled receptor signaling pathway;GO:0032147//activation of protein kinase activity;GO:0045762//positive regulation of adenylate cyclase activity	GO:0004016//adenylate cyclase activity;GO:0032403//protein complex binding;GO:0032559;GO:0043169//cation binding	108	ADCY2	1	0	2	2	0	2	0	0	0	0	0	0	0	0	2	0	0	0	0	0	2	0	0
ADCY3	AC-III|ATP pyrophosphate-lyase 3|adenylate cyclase type 3|adenylate cyclase type III|adenylate cyclase, olfactive type|adenylyl cyclase 3|adenylyl cyclase, type III	adenylate cyclase 3	GO:0005626//insoluble fraction;GO:0016021//integral to membrane;GO:0043231//intracellular membrane-bounded organelle	GO:0007126//meiosis;GO:0007188//adenylate cyclase-modulating G-protein coupled receptor signaling pathway;GO:0007606//sensory perception of chemical stimulus;GO:0032147//activation of protein kinase activity;GO:0045762//positive regulation of adenylate cyclase activity	GO:0004016//adenylate cyclase activity;GO:0005515//protein binding;GO:0032559;GO:0043169//cation binding	109	ADCY3	1130	1204	1184	629	1068	776	1323	1511	1808	3991	5239	5197	1706	1353	1235	1530	1318	1424	1166	104	612	948	1720
ADCY4	ATP pyrophosphate-lyase 4|adenylate cyclase type 4|adenylate cyclase type IV|adenylyl cyclase 4	adenylate cyclase 4	GO:0005626//insoluble fraction;GO:0031224//intrinsic to membrane;GO:0032991//macromolecular complex;GO:0043005//neuron projection;GO:0044424//intracellular part	GO:0007188//adenylate cyclase-modulating G-protein coupled receptor signaling pathway;GO:0032147//activation of protein kinase activity;GO:0045762//positive regulation of adenylate cyclase activity	GO:0009975//cyclase activity;GO:0016829//lyase activity;GO:0032403//protein complex binding;GO:0032559;GO:0043169//cation binding	196883	ADCY4	4	289	276	20	465	532	8	251	182	0	130	95	0	48	84	2	112	163	0	10	63	27	65
ADCY5	ATP pyrophosphate-lyase 5|adenylate cyclase type 5|adenylate cyclase type V|adenylyl cyclase 5	adenylate cyclase 5	GO:0005626//insoluble fraction;GO:0005886//plasma membrane;GO:0031224//intrinsic to membrane;GO:0043231//intracellular membrane-bounded organelle	GO:0007189//adenylate cyclase-activating G-protein coupled receptor signaling pathway;GO:0007193//adenylate cyclase-inhibiting G-protein coupled receptor signaling pathway;GO:0007610//behavior;GO:0032147//activation of protein kinase activity;GO:0035588;GO:0050905//neuromuscular process	GO:0004016//adenylate cyclase activity;GO:0032559;GO:0043169//cation binding	111	ADCY5	0	10	4	0	2	4	0	3	5	0	2	6	0	13	23	6	10	12	0	2	4	20	4
ADCY6	ATP pyrophosphate-lyase 6|adenylate cyclase type 6|adenylate cyclase type VI|adenylyl cyclase 6|ca(2+)-inhibitable adenylyl cyclase	adenylate cyclase 6	GO:0005626//insoluble fraction;GO:0005886//plasma membrane;GO:0005902//microvillus;GO:0031224//intrinsic to membrane;GO:0043231//intracellular membrane-bounded organelle	GO:0006164//purine nucleotide biosynthetic process;GO:0007188//adenylate cyclase-modulating G-protein coupled receptor signaling pathway;GO:0032147//activation of protein kinase activity;GO:0045762//positive regulation of adenylate cyclase activity	GO:0004016//adenylate cyclase activity;GO:0005515//protein binding;GO:0032559;GO:0043169//cation binding	112	ADCY6	23	171	310	9	231	231	22	182	95	6	11	19	18	41	48	12	153	139	7	15	24	33	75
ADCY7	ATP pyrophosphate-lyase 7|adenylate cyclase type 7|adenylate cyclase type VII|adenylyl cyclase 7	adenylate cyclase 7	GO:0005626//insoluble fraction;GO:0031224//intrinsic to membrane	GO:0007188//adenylate cyclase-modulating G-protein coupled receptor signaling pathway;GO:0032147//activation of protein kinase activity;GO:0045471//response to ethanol;GO:0045762//positive regulation of adenylate cyclase activity;GO:0048609//multicellular organismal reproductive process	GO:0009975//cyclase activity;GO:0016829//lyase activity;GO:0032559;GO:0043169//cation binding	113	ADCY7	24559	25039	28191	7616	6336	8080	1845	2842	4523	9799	9190	10130	12333	17811	16766	5425	13298	15684	4386	1054	5681	2606	6176
ADCY8	ATP pyrophosphate-lyase 8|adenylate cyclase type 8|adenylate cyclase type VIII|adenylyl cyclase 8|adenylyl cyclase-8, brain|ca(2+)/calmodulin-activated adenylyl cyclase	adenylate cyclase 8 (brain)	GO:0005626//insoluble fraction;GO:0015629//actin cytoskeleton;GO:0031224//intrinsic to membrane	GO:0006164//purine nucleotide biosynthetic process;GO:0007188//adenylate cyclase-modulating G-protein coupled receptor signaling pathway;GO:0007613//memory;GO:0009124//nucleoside monophosphate biosynthetic process;GO:0016198//axon choice point recognition;GO:0032147//activation of protein kinase activity	GO:0004016//adenylate cyclase activity;GO:0017111//nucleoside-triphosphatase activity;GO:0032559;GO:0043169//cation binding	114	ADCY8	0	0	0	3	0	0	0	0	0	0	0	0	0	0	0	0	0	2	0	0	0	0	0
ADCY9	ATP pyrophosphate-lyase 9|adenylate cyclase type 9|adenylate cyclase type IX|adenylyl cyclase 9|type IX ATP pyrophosphate-lyase	adenylate cyclase 9	GO:0016021//integral to membrane	GO:0007188//adenylate cyclase-modulating G-protein coupled receptor signaling pathway;GO:0032147//activation of protein kinase activity;GO:0045762//positive regulation of adenylate cyclase activity	GO:0009975//cyclase activity;GO:0016829//lyase activity;GO:0032559;GO:0043169//cation binding	115	ADCY9	786	1436	1212	1299	2170	1041	7160	5916	3476	346	719	474	311	483	501	275	539	492	229	52	168	438	373
ADD1	alpha-adducin|erythrocyte adducin alpha subunit	adducin 1 (alpha)	GO:0015629//actin cytoskeleton;GO:0016020//membrane;GO:0030425//dendrite;GO:0043231//intracellular membrane-bounded organelle;GO:0044444//cytoplasmic part	GO:0001894//tissue homeostasis;GO:0006810//transport;GO:0019538//protein metabolic process;GO:0019725//cellular homeostasis;GO:0030099//myeloid cell differentiation;GO:0032989;GO:0040007//growth;GO:0043009//chordate embryonic development;GO:0043393//regulation of protein binding;GO:0051693//actin filament capping	GO:0003779//actin binding;GO:0005102//receptor binding;GO:0042802//identical protein binding;GO:0043169//cation binding;GO:0046983//protein dimerization activity	118	ADD1	2	8140	8794	0	6518	5465	0	5679	5372	2	10575	11076	0	11863	12629	0	10485	10760	0	1276	4272	7090	9140
ADD3	adducin-like protein 70|gamma-adducin	adducin 3 (gamma)	GO:0000228//nuclear chromosome;GO:0030054//cell junction;GO:0044444//cytoplasmic part	-	GO:0005198//structural molecule activity;GO:0008092//cytoskeletal protein binding;GO:0019901//protein kinase binding;GO:0043169//cation binding	120	ADD3	253	5458	6022	10	420	368	12	492	354	370	4429	4556	99	1569	1792	132	3661	5323	74	256	1937	813	3412
ADH1B	ADH, beta subunit|alcohol dehydrogenase 1B|alcohol dehydrogenase 2 (class I), beta polypeptide|alcohol dehydrogenase subunit beta|aldehyde reductase	alcohol dehydrogenase 1B (class I), beta polypeptide	GO:0043231//intracellular membrane-bounded organelle	GO:0001523//retinoid metabolic process;GO:0006067//ethanol metabolic process;GO:0030534//adult behavior;GO:0033189//response to vitamin A;GO:0048545//response to steroid hormone stimulus	GO:0004022//alcohol dehydrogenase (NAD) activity;GO:0042802//identical protein binding;GO:0046914//transition metal ion binding	125	ADH1B	0	0	0	0	0	0	0	0	0	2	0	0	0	0	0	0	0	0	0	0	0	0	0
ADH5	S-(hydroxymethyl)glutathione dehydrogenase|alcohol dehydrogenase (class III), chi polypeptide|alcohol dehydrogenase class chi chain|alcohol dehydrogenase class-3|alcohol dehydrogenase class-III|formaldehyde dehydrogenase|glutathione-dependent formaldehyde dehydrogenase	alcohol dehydrogenase 5 (class III), chi polypeptide	GO:0000267//cell fraction;GO:0043231//intracellular membrane-bounded organelle	GO:0002237//response to molecule of bacterial origin;GO:0006067//ethanol metabolic process;GO:0006950//response to stress;GO:0008217//regulation of blood pressure;GO:0016101//diterpenoid metabolic process;GO:0017014//protein nitrosylation;GO:0044282;GO:0048511//rhythmic process	GO:0000166//nucleotide binding;GO:0008289//lipid binding;GO:0016616//oxidoreductase activity, acting on the CH-OH group of donors, NAD or NADP as acceptor;GO:0016620//oxidoreductase activity, acting on the aldehyde or oxo group of donors, NAD or NADP as acceptor;GO:0042802//identical protein binding;GO:0043178//alcohol binding;GO:0046914//transition metal ion binding	128	ADH5	2386	1228	1710	1353	726	744	1239	700	783	1979	1806	1520	4231	2851	2828	2785	1391	1513	1467	210	909	1004	2022
ADH6	alcohol dehydrogenase 6|aldehyde reductase	alcohol dehydrogenase 6 (class V)	GO:0044424//intracellular part	GO:0006067//ethanol metabolic process;GO:0010033//response to organic substance	GO:0016616//oxidoreductase activity, acting on the CH-OH group of donors, NAD or NADP as acceptor;GO:0046914//transition metal ion binding	130	ADH6	2	0	0	0	0	0	0	0	0	0	3	1	0	0	0	0	0	0	0	0	0	0	1
ADHFE1	Fe-containing alcohol dehydrogenase 1|alcohol dehydrogenase 8|alcohol dehydrogenase iron-containing protein 1|hydroxyacid-oxoacid transhydrogenase, mitochondrial	alcohol dehydrogenase, iron containing, 1	GO:0043231//intracellular membrane-bounded organelle	GO:0006818//hydrogen transport;GO:0008152//metabolic process	GO:0016614//oxidoreductase activity, acting on CH-OH group of donors;GO:0043169//cation binding	137872	ADHFE1	696	371	476	41	19	15	36	4	13	129	72	108	35	25	30	21	30	54	13	0	25	6	33
ADI1	1,2-dihydroxy-3-keto-5-methylthiopentene dioxygenase|MT1-MMP cytoplasmic tail-binding protein-1|acireductone dioxygenase (Fe(2+)-requiring)|acireductone dioxygenase (Ni(2+)-requiring)|membrane-type 1 matrix metalloproteinase cytoplasmic tail binding protein-1|submergence induced protein 2|submergence-induced protein-like factor	acireductone dioxygenase 1	GO:0016020//membrane;GO:0043231//intracellular membrane-bounded organelle	GO:0000097//sulfur amino acid biosynthetic process;GO:0043102	GO:0016701//oxidoreductase activity, acting on single donors with incorporation of molecular oxygen;GO:0043169//cation binding	55256	ADI1	3153	1918	2086	2131	1226	747	3859	2053	1303	3587	1781	2560	1551	957	1129	978	398	614	688	66	533	459	987
ADIPOR1	adiponectin receptor protein 1|progestin and adipoQ receptor family member I	adiponectin receptor 1	GO:0031224//intrinsic to membrane	GO:0006631//fatty acid metabolic process;GO:0010740//positive regulation of intracellular protein kinase cascade;GO:0016049//cell growth;GO:0019221//cytokine-mediated signaling pathway	GO:0004871//signal transducer activity;GO:0019900//kinase binding;GO:0046983//protein dimerization activity	51094	ADIPOR1	242	4694	4617	422	6231	7727	586	9786	9542	207	2940	3483	200	3460	3860	222	1933	2127	91	369	1399	2575	2970
ADIPOR2	adiponectin receptor protein 2|progestin and adipoQ receptor family member II	adiponectin receptor 2	GO:0031224//intrinsic to membrane	GO:0006631//fatty acid metabolic process;GO:0010828//positive regulation of glucose transport;GO:0016049//cell growth;GO:0022414//reproductive process;GO:0023033;GO:0023060;GO:0031667//response to nutrient levels;GO:0048513//organ development	GO:0004871//signal transducer activity;GO:0046983//protein dimerization activity	79602	ADIPOR2	2357	2481	2178	7653	6891	7492	7685	5942	6531	3323	2788	2635	5665	5518	5035	4121	4538	3971	2640	540	1635	3937	3390
ADK	adenosine 5'-phosphotransferase	adenosine kinase	GO:0043231//intracellular membrane-bounded organelle;GO:0044444//cytoplasmic part	GO:0006796//phosphate-containing compound metabolic process;GO:0009124//nucleoside monophosphate biosynthetic process;GO:0009216//purine deoxyribonucleoside triphosphate biosynthetic process;GO:0042098//T cell proliferation;GO:0043101//purine-containing compound salvage;GO:0046128	GO:0019206//nucleoside kinase activity;GO:0032559;GO:0043169//cation binding	132	ADK	38	1100	1486	90	2347	2667	44	1598	1680	18	925	1011	48	1117	1039	54	450	602	22	58	383	350	423
ADM	preproadrenomedullin	adrenomedullin	GO:0000267//cell fraction;GO:0044421//extracellular region part;GO:0044424//intracellular part	GO:0002027//regulation of heart rate;GO:0002237//response to molecule of bacterial origin;GO:0006164//purine nucleotide biosynthetic process;GO:0006700//C21-steroid hormone biosynthetic process;GO:0006950//response to stress;GO:0007154//cell communication;GO:0008283//cell proliferation;GO:0009914//hormone transport;GO:0014020;GO:0019229//regulation of vasoconstriction;GO:0019935//cyclic-nucleotid…	GO:0001664//G-protein coupled receptor binding	133	ADM	187	63	96	1902	1448	1714	1221	1083	1211	44	76	53	29	12	40	54	10	24	32	6	13	18	52
ADM2	intermedin	adrenomedullin 2	-	GO:0007188//adenylate cyclase-modulating G-protein coupled receptor signaling pathway;GO:0007610//behavior;GO:0008217//regulation of blood pressure	GO:0005102//receptor binding	79924	ADM2	19	22	11	114	137	118	98	134	82	345	273	513	247	357	512	37	62	48	26	12	25	99	34
ADNP	ADNP homeobox 1|activity-dependent neuroprotective protein|activity-dependent neuroprotector homeobox protein	activity-dependent neuroprotector homeobox	GO:0031981//nuclear lumen;GO:0043005//neuron projection;GO:0044297//cell body;GO:0044421//extracellular region part	GO:0001934//positive regulation of protein phosphorylation;GO:0006182//cGMP biosynthetic process;GO:0006351//transcription, DNA-dependent;GO:0006471//protein ADP-ribosylation;GO:0007613//memory;GO:0010033//response to organic substance;GO:0010468//regulation of gene expression;GO:0010975//regulation of neuron projection development;GO:0022602//ovulation cycle process;GO:0030307//positive regulati…	GO:0001071//nucleic acid binding transcription factor activity;GO:0003677//DNA binding;GO:0015631//tubulin binding;GO:0046914//transition metal ion binding	23394	ADNP	44	2717	2761	75	2916	2762	59	2546	2432	168	6722	6370	76	3348	3676	16	3023	3572	44	381	1349	3670	3913
ADNP2	ADNP homeobox protein 2|zinc finger protein 508	ADNP homeobox 2	GO:0043231//intracellular membrane-bounded organelle	GO:0006351//transcription, DNA-dependent	GO:0001071//nucleic acid binding transcription factor activity;GO:0003677//DNA binding;GO:0046914//transition metal ion binding	22850	ADNP2	1490	1785	1060	1790	1418	1306	1284	972	982	2854	2831	2162	1418	974	1191	1068	929	1205	1185	318	616	1951	1433
ADO	2-aminoethanethiol dioxygenase|cysteamine (2-aminoethanethiol) dioxygenase (ADO)|cysteamine dioxygenase	2-aminoethanethiol (cysteamine) dioxygenase	GO:0043231//intracellular membrane-bounded organelle	GO:0008152//metabolic process	GO:0016702//oxidoreductase activity, acting on single donors with incorporation of molecular oxygen, incorporation of two atoms of oxygen;GO:0043169//cation binding	84890	ADO	1059	711	1122	11127	6824	10899	7757	5728	8619	1043	719	854	1400	1071	1316	914	814	770	561	112	390	673	968
ADORA1	adenosine A1 receptor variant 1|adenosine receptor A1	adenosine A1 receptor	GO:0016021//integral to membrane;GO:0032589//neuron projection membrane;GO:0033267//axon part;GO:0043231//intracellular membrane-bounded organelle;GO:0044297//cell body;GO:0044430//cytoskeletal part;GO:0044456//synapse part	GO:0000165//MAPK cascade;GO:0001977;GO:0002683//negative regulation of immune system process;GO:0002790//peptide secretion;GO:0006470//protein dephosphorylation;GO:0006605//protein targeting;GO:0006629//lipid metabolic process;GO:0006813//potassium ion transport;GO:0006897//endocytosis;GO:0006917//induction of apoptosis;GO:0007176//regulation of epidermal growth factor-activated receptor activity…	GO:0001882//nucleoside binding;GO:0004620//phospholipase activity;GO:0004930//G-protein coupled receptor activity;GO:0032403//protein complex binding;GO:0046983//protein dimerization activity	134	ADORA1	27	230	164	10	118	132	0	2	7	0	43	11	6	117	73	0	17	0	0	2	2	0	0
ADORA2A	adenosine receptor A2a|adenosine receptor subtype A2a	adenosine A2a receptor	GO:0005626//insoluble fraction;GO:0016021//integral to membrane;GO:0032589//neuron projection membrane;GO:0043234//protein complex;GO:0044297//cell body;GO:0044430//cytoskeletal part;GO:0044456//synapse part	GO:0001956//positive regulation of neurotransmitter secretion;GO:0003014//renal system process;GO:0006351//transcription, DNA-dependent;GO:0006897//endocytosis;GO:0007167//enzyme linked receptor protein signaling pathway;GO:0007188//adenylate cyclase-modulating G-protein coupled receptor signaling pathway;GO:0007399//nervous system development;GO:0007599//hemostasis;GO:0007631//feeding behavior;G…	GO:0004930//G-protein coupled receptor activity;GO:0035256//G-protein coupled glutamate receptor binding;GO:0046983//protein dimerization activity;GO:0051393//alpha-actinin binding	135	ADORA2A	180	237	265	1411	770	1042	9587	3711	4425	2107	1775	1670	670	264	490	275	65	251	194	33	119	344	392
ADORA2B	adenosine receptor A2b	adenosine A2b receptor	GO:0016021//integral to membrane	GO:0000165//MAPK cascade;GO:0001819//positive regulation of cytokine production;GO:0002545;GO:0006182//cGMP biosynthetic process;GO:0006694//steroid biosynthetic process;GO:0007154//cell communication;GO:0007188//adenylate cyclase-modulating G-protein coupled receptor signaling pathway;GO:0008283//cell proliferation;GO:0010558;GO:0014061//regulation of norepinephrine secretion;GO:0022603//regulat…	GO:0004930//G-protein coupled receptor activity	136	ADORA2B	210	97	128	276	513	82	143	289	123	33	66	14	53	88	30	65	34	17	212	61	88	384	51
ADORA3	adenosine receptor A3	adenosine A3 receptor	GO:0016021//integral to membrane	GO:0002441;GO:0009967//positive regulation of signal transduction;GO:0031349//positive regulation of defense response;GO:0033008;GO:0035588;GO:0044057;GO:0045762//positive regulation of adenylate cyclase activity;GO:0048243//norepinephrine secretion;GO:0051047//positive regulation of secretion	GO:0004930//G-protein coupled receptor activity	140	ADORA3	48	61	87	0	6	6	0	0	2	6	13	13	21	13	16	53	5	8	28	3	11	8	35
ADPGK	ATP-dependent glucokinase|rbBP-35	ADP-dependent glucokinase	-	GO:0006007//glucose catabolic process;GO:0006796//phosphate-containing compound metabolic process	GO:0016301//kinase activity;GO:0043169//cation binding	83440	ADPGK	702	7160	7050	1011	8656	7719	1040	9032	8960	1021	8729	8426	636	7524	7440	661	6409	7578	452	916	3417	5009	6006
ADPRH	ADP-ribose-L-arginine cleaving enzyme|[Protein ADP-ribosylarginine] hydrolase	ADP-ribosylarginine hydrolase	-	GO:0006464//cellular protein modification process	GO:0016799//hydrolase activity, hydrolyzing N-glycosyl compounds;GO:0046872//metal ion binding	141	ADPRH	1058	928	807	2971	2457	2616	2259	1510	2787	712	503	544	1822	1336	1611	2412	1471	2208	1835	181	921	1948	3452
ADPRHL1	ADP-ribosyl-hydrolase|ADP-ribosylhydrolase 2|[Protein ADP-ribosylarginine] hydrolase-like protein 1	ADP-ribosylhydrolase like 1	GO:0044464//cell part	GO:0006464//cellular protein modification process;GO:0032318//regulation of Ras GTPase activity	GO:0005099//Ras GTPase activator activity;GO:0016799//hydrolase activity, hydrolyzing N-glycosyl compounds;GO:0046872//metal ion binding	113622	ADPRHL1	6	5	8	2	51	24	6	34	43	2	14	8	2	9	5	2	11	4	1	0	10	6	15
ADPRHL2	ADP-ribosylhydrolase 3|[Protein ADP-ribosylarginine] hydrolase-like protein 2|poly(ADP-ribose) glycohydrolase ARH3|protein ADP-ribosylarginine hydrolase-like protein 2	ADP-ribosylhydrolase like 2	GO:0043231//intracellular membrane-bounded organelle	-	GO:0004553//hydrolase activity, hydrolyzing O-glycosyl compounds;GO:0043169//cation binding	54936	ADPRHL2	1249	639	820	1723	1097	835	1413	1003	1558	977	503	682	1950	994	1028	4556	1122	1260	2298	320	862	2437	2758
ADRA1A	G protein coupled receptor|adrenergic, alpha-1A-, receptor variant 1|adrenergic, alpha-1A-, receptor variant 11|adrenergic, alpha-1A-, receptor variant 3|adrenergic, alpha-1A-, receptor variant 5|adrenergic, alpha-1A-, receptor variant 8|alpha-1A adrenergic receptor|alpha-1A adrenoceptor|alpha-1A adrenoreceptor|alpha-1C adrenergic receptor	adrenergic, alpha-1A-, receptor	GO:0005626//insoluble fraction;GO:0016021//integral to membrane	GO:0001508//regulation of action potential;GO:0001983;GO:0003099//positive regulation of the force of heart contraction by chemical signal;GO:0003321;GO:0007166//cell surface receptor signaling pathway;GO:0007186//G-protein coupled receptor signaling pathway;GO:0007204//elevation of cytosolic calcium ion concentration;GO:0007266//Rho protein signal transduction;GO:0007507//heart development;GO:00…	GO:0004936//alpha-adrenergic receptor activity	148	ADRA1A	13	23	18	9	28	18	13	25	14	27	26	21	19	22	19	16	29	23	7	2	5	24	19
ADRA1B	adrenergic, alpha-1B-, receptor|alpha-1B adrenergic receptor|alpha-1B adrenoceptor|alpha-1B adrenoreceptor|alpha-1B-adrenergic receptor	adrenergic, alpha-1B-, receptor	GO:0005624//membrane fraction;GO:0016021//integral to membrane	GO:0001982;GO:0003099//positive regulation of the force of heart contraction by chemical signal;GO:0003321;GO:0005981//regulation of glycogen catabolic process;GO:0007154//cell communication;GO:0007187//G-protein coupled receptor signaling pathway, coupled to cyclic nucleotide second messenger;GO:0007266//Rho protein signal transduction;GO:0007507//heart development;GO:0007632//visual behavior;GO…	GO:0004936//alpha-adrenergic receptor activity	147	ADRA1B	0	0	0	61	58	33	8	2	2	2	18	6	0	0	2	0	0	0	0	0	0	0	5
ADRA1D	adrenergic, alpha -1D-, receptor|adrenergic, alpha-1A-, receptor|adrenergic, alpha-1D-, receptor|alpha-1A adrenergic receptor|alpha-1D adrenergic receptor|alpha-1D adrenoceptor|alpha-1D adrenoreceptor|alpha-1D-adrenergic receptor|alpha-adrenergic receptor 1a	adrenergic, alpha-1D-, receptor	GO:0016021//integral to membrane	GO:0001983;GO:0003321;GO:0007154//cell communication;GO:0007187//G-protein coupled receptor signaling pathway, coupled to cyclic nucleotide second messenger;GO:0008283//cell proliferation;GO:0044260	GO:0004936//alpha-adrenergic receptor activity	146	ADRA1D	0	2	4	4	4	3	0	0	2	2	8	3	2	2	2	0	0	0	0	0	0	0	2
ADRA2A	adrenergic, alpha-2A-, receptor|alpha-2 adrenergic receptor subtype C10|alpha-2-adrenergic receptor, platelet type|alpha-2A adrenergic receptor|alpha-2A adrenoceptor|alpha-2A adrenoreceptor|alpha-2AAR subtype C10	adrenergic, alpha-2A-, receptor	GO:0016021//integral to membrane;GO:0043234//protein complex;GO:0044424//intracellular part;GO:0044459//plasma membrane part	GO:0001816//cytokine production;GO:0006171//cAMP biosynthetic process;GO:0006259//DNA metabolic process;GO:0006813//potassium ion transport;GO:0007010//cytoskeleton organization;GO:0007176//regulation of epidermal growth factor-activated receptor activity;GO:0007188//adenylate cyclase-modulating G-protein coupled receptor signaling pathway;GO:0007265//Ras protein signal transduction;GO:0008283//c…	GO:0004936//alpha-adrenergic receptor activity;GO:0019900//kinase binding;GO:0031690;GO:0032403//protein complex binding;GO:0042802//identical protein binding;GO:0043176//amine binding;GO:0046983//protein dimerization activity	150	ADRA2A	0	0	0	2	0	2	0	2	0	0	0	0	0	2	2	2	0	0	2	0	2	0	0
ADRA2B	ADRA2B adrenergic, alpha-2B-, receptor|G-protein coupled receptor|adrenergic receptor alpha 2B|adrenergic, alpha-2B-, receptor|alpha-2 adrenergic receptor subtype C2|alpha-2-adrenergic receptor-like 1|alpha-2B adrenergic receptor|alpha-2B adrenoceptor|alpha-2B adrenoreceptor	adrenergic, alpha-2B-, receptor	GO:0016021//integral to membrane	GO:0000165//MAPK cascade;GO:0007154//cell communication;GO:0007166//cell surface receptor signaling pathway;GO:0008217//regulation of blood pressure;GO:0014060;GO:0014061//regulation of norepinephrine secretion;GO:0032147//activation of protein kinase activity;GO:0045597//positive regulation of cell differentiation;GO:0045987//positive regulation of smooth muscle contraction;GO:0048646//anatomica…	GO:0004936//alpha-adrenergic receptor activity;GO:0043176//amine binding	151	ADRA2B	10	212	28	28	50	50	28	45	90	24	96	36	2	0	0	6	4	4	8	0	0	5	4
ADRA2C	adrenergic, alpha-2C-, receptor|alpha-2 adrenergic receptor subtype C4|alpha-2C adrenergic receptor|alpha-2C adrenoceptor|alpha-2C adrenoreceptor|alpha-2C-adrenergic receptor|alpha-2CAR|alpha2-AR-C4	adrenergic, alpha-2C-, receptor	GO:0016021//integral to membrane;GO:0043005//neuron projection;GO:0043231//intracellular membrane-bounded organelle	GO:0000165//MAPK cascade;GO:0007154//cell communication;GO:0007166//cell surface receptor signaling pathway;GO:0014060;GO:0014061//regulation of norepinephrine secretion;GO:0031280;GO:0032147//activation of protein kinase activity;GO:0043405//regulation of MAP kinase activity;GO:0045597//positive regulation of cell differentiation	GO:0004936//alpha-adrenergic receptor activity;GO:0031690;GO:0042802//identical protein binding;GO:0043176//amine binding;GO:0046983//protein dimerization activity	152	ADRA2C	0	0	0	6	0	0	0	0	0	0	0	0	0	0	0	0	0	0	0	0	0	0	0
ADRB1	adrenergic, beta-1-, receptor|beta-1 adrenergic receptor|beta-1 adrenoceptor|beta-1 adrenoreceptor	adrenergic, beta-1-, receptor	GO:0016021//integral to membrane;GO:0042598	GO:0001659//temperature homeostasis;GO:0002021//response to dietary excess;GO:0003099//positive regulation of the force of heart contraction by chemical signal;GO:0003321;GO:0007188//adenylate cyclase-modulating G-protein coupled receptor signaling pathway;GO:0033555//multicellular organismal response to stress;GO:0045444//fat cell differentiation;GO:0045762//positive regulation of adenylate cycl…	GO:0004939//beta-adrenergic receptor activity;GO:0031690;GO:0043176//amine binding;GO:0046983//protein dimerization activity	153	ADRB1	56	51	22	0	8	2	2	10	6	4	1	2	0	2	4	2	0	0	3	0	0	0	2
ADRB2	adrenergic, beta-2-, receptor, surface|beta-2 adrenergic receptor|beta-2 adrenoceptor|beta-2 adrenoreceptor|catecholamine receptor	adrenergic, beta-2-, receptor, surface	GO:0000323//lytic vacuole;GO:0016021//integral to membrane;GO:0042598;GO:0043005//neuron projection;GO:0043234//protein complex;GO:0044459//plasma membrane part	GO:0000165//MAPK cascade;GO:0001659//temperature homeostasis;GO:0001894//tissue homeostasis;GO:0001993//regulation of systemic arterial blood pressure by norepinephrine-epinephrine;GO:0002021//response to dietary excess;GO:0002028//regulation of sodium ion transport;GO:0002029//desensitization of G-protein coupled receptor protein signaling pathway;GO:0006357//regulation of transcription from RNA…	GO:0004939//beta-adrenergic receptor activity;GO:0016247//channel regulator activity;GO:0019899//enzyme binding;GO:0042802//identical protein binding;GO:0043176//amine binding	154	ADRB2	256	195	194	10	97	14	16	125	26	92	87	65	97	97	76	81	143	74	106	12	45	86	78
ADRB3	adrenergic, beta-3-, receptor|beta-3 adrenergic receptor|beta-3 adrenoceptor|beta-3 adrenoreceptor	adrenergic, beta-3-, receptor	GO:0016021//integral to membrane;GO:0043234//protein complex	GO:0000165//MAPK cascade;GO:0002029//desensitization of G-protein coupled receptor protein signaling pathway;GO:0006897//endocytosis;GO:0007188//adenylate cyclase-modulating G-protein coupled receptor signaling pathway;GO:0015980//energy derivation by oxidation of organic compounds;GO:0045762//positive regulation of adenylate cyclase activity;GO:0050896//response to stimulus	GO:0004939//beta-adrenergic receptor activity;GO:0042802//identical protein binding;GO:0043176//amine binding	155	ADRB3	0	0	0	8	9	0	0	0	4	0	0	2	2	6	4	3	5	0	4	2	0	4	0
ADRBK1	G-protein coupled receptor kinase 2|beta-ARK-1|beta-adrenergic receptor kinase 1	adrenergic, beta, receptor kinase 1	GO:0005626//insoluble fraction;GO:0030425//dendrite;GO:0044444//cytoplasmic part;GO:0044459//plasma membrane part	GO:0000302//response to reactive oxygen species;GO:0001541//ovarian follicle development;GO:0002029//desensitization of G-protein coupled receptor protein signaling pathway;GO:0003057//regulation of the force of heart contraction by chemical signal;GO:0006468//protein phosphorylation;GO:0006942//regulation of striated muscle contraction;GO:0007165//signal transduction;GO:0010033//response to orga…	GO:0004674//protein serine/threonine kinase activity;GO:0031690;GO:0031753;GO:0032559;GO:0060089	156	ADRBK1	22290	22542	21502	6300	5802	5803	4508	5289	4956	17355	14865	13683	13493	16110	12386	3192	3393	4007	2064	380	1895	974	2214
ADRBK2	G-protein-coupled receptor kinase 3|beta-ARK-2|beta-adrenergic receptor kinase 2	adrenergic, beta, receptor kinase 2	GO:0030425//dendrite;GO:0043231//intracellular membrane-bounded organelle	GO:0006464//cellular protein modification process;GO:0006796//phosphate-containing compound metabolic process;GO:0023060;GO:0045744//negative regulation of G-protein coupled receptor protein signaling pathway	GO:0004674//protein serine/threonine kinase activity;GO:0004871//signal transducer activity;GO:0031690;GO:0032559	157	ADRBK2	7369	10410	8631	7237	6803	4740	9228	7265	7395	4579	4667	3253	3487	4049	5450	3338	5362	5848	2441	510	2443	4551	7133
ADRM1	110 kDa cell membrane glycoprotein|M(r) 110,000 surface antigen|proteasomal ubiquitin receptor ADRM1|proteasome regulatory particle non-ATPase 13|rpn13 homolog	adhesion regulating molecule 1	GO:0005626//insoluble fraction;GO:0016021//integral to membrane;GO:0043231//intracellular membrane-bounded organelle;GO:0043234//protein complex	GO:0006354//DNA-dependent transcription, elongation;GO:0043623//cellular protein complex assembly	GO:0019899//enzyme binding;GO:0032403//protein complex binding;GO:0061135	11047	ADRM1	261	2457	2780	633	6439	6698	532	5662	5748	274	3073	2941	763	6735	6655	682	2622	2878	380	1102	2720	7328	7109
ADSL	adenylosuccinase	adenylosuccinate lyase	GO:0043231//intracellular membrane-bounded organelle;GO:0044444//cytoplasmic part	GO:0009168//purine ribonucleoside monophosphate biosynthetic process;GO:0051259//protein oligomerization	GO:0016842	158	ADSL	617	1424	1835	367	1218	933	416	1277	1085	265	889	959	1122	2781	2647	1216	1925	1979	627	341	1115	2159	3094
ADSS	AMPSase 2|IMP--aspartate ligase 2|L-type adenylosuccinate synthetase|adenylosuccinate synthetase (Ade(-)H-complementing)|adenylosuccinate synthetase isozyme 2|adenylosuccinate synthetase, acidic isozyme|adenylosuccinate synthetase, liver isozyme	adenylosuccinate synthase	GO:0044424//intracellular part	GO:0009168//purine ribonucleoside monophosphate biosynthetic process	GO:0016879//ligase activity, forming carbon-nitrogen bonds;GO:0032561//guanyl ribonucleotide binding;GO:0043168;GO:0046872//metal ion binding	159	ADSS	2770	2116	2599	3037	1523	1561	1364	1135	1031	1600	1483	1480	2367	1803	1880	3065	2057	2314	1683	282	1097	1950	2759
ADSSL1	AMPSase 1|IMP--aspartate ligase 1|M-type adenylosuccinate synthetase|adSS 1|adenylosuccinate synthetase isozyme 1|adenylosuccinate synthetase, basic isozyme|adenylosuccinate synthetase, muscle isozyme	adenylosuccinate synthase like 1	GO:0044424//intracellular part	GO:0009168//purine ribonucleoside monophosphate biosynthetic process	GO:0016879//ligase activity, forming carbon-nitrogen bonds;GO:0032561//guanyl ribonucleotide binding;GO:0043168;GO:0046872//metal ion binding	122622	ADSSL1	3	71	78	2	37	10	6	19	11	0	32	22	0	8	20	0	2	3	0	0	4	0	0
AEBP1	adipocyte enhancer-binding protein 1|aortic carboxypeptidase-like protein	AE binding protein 1	GO:0043231//intracellular membrane-bounded organelle;GO:0044421//extracellular region part	GO:0006351//transcription, DNA-dependent;GO:0019538//protein metabolic process;GO:0048513//organ development	GO:0001071//nucleic acid binding transcription factor activity;GO:0003712//transcription cofactor activity;GO:0008235//metalloexopeptidase activity;GO:0046914//transition metal ion binding	165	AEBP1	33	112	77	24	144	119	32	102	81	7620	4079	3837	4926	5252	4687	2039	1263	2302	1047	141	912	257	289
AEBP2	AE(adipocyte enhancer)-binding protein 2|AE-binding protein 2|adipocyte enhancer-binding protein 2|zinc finger protein AEBP2	AE binding protein 2	GO:0031519//PcG protein complex	GO:0006325//chromatin organization;GO:0006351//transcription, DNA-dependent	GO:0003676//nucleic acid binding;GO:0003712//transcription cofactor activity;GO:0046914//transition metal ion binding	121536	AEBP2	243	1516	1293	268	1648	1194	330	1806	1287	286	936	1042	220	1054	1290	230	1205	1222	193	214	524	1485	1443
AEN	apoptosis-enhancing nuclease|interferon stimulated exonuclease gene 20kDa-like 1|interferon-stimulated 20 kDa exonuclease-like 1	apoptosis enhancing nuclease	GO:0031981//nuclear lumen	GO:0008630//intrinsic apoptotic signaling pathway in response to DNA damage response;GO:0009314//response to radiation	GO:0004518//nuclease activity;GO:0005488//binding	64782	AEN	1879	2222	1672	377	947	405	803	1072	955	983	763	601	2647	1460	1776	2615	1958	2409	1886	339	1298	2754	4021
AES	gp130-associated protein GAM	amino-terminal enhancer of split	GO:0043231//intracellular membrane-bounded organelle	GO:0000122//negative regulation of transcription from RNA polymerase II promoter;GO:0009653//anatomical structure morphogenesis;GO:0030178//negative regulation of Wnt receptor signaling pathway;GO:0034097//response to cytokine stimulus;GO:0040007//growth;GO:0043393//regulation of protein binding;GO:0048585//negative regulation of response to stimulus;GO:0048731	GO:0003712//transcription cofactor activity	166	AES	100	10887	11048	33	3435	3148	30	3919	4634	170	12703	13817	131	14571	14283	93	5570	6986	56	1116	5586	4832	8229
AFAP1	110 kDa actin filament-associated protein|actin filament-associated protein 1|actin filament-associated protein, 110 kDa	actin filament associated protein 1	GO:0005924//cell-substrate adherens junction;GO:0015629//actin cytoskeleton;GO:0043232	GO:0007165//signal transduction;GO:0009612//response to mechanical stimulus	GO:0008092//cytoskeletal protein binding;GO:0019904//protein domain specific binding	60312	AFAP1	0	14	13	1	12	4	0	12	8	0	10	16	0	4	10	27	182	195	351	4152	6749	31134	2719
AFAP1-AS1	-	AFAP1 antisense RNA 1 (non-protein coding)	GO:0005924//cell-substrate adherens junction;GO:0044424//intracellular part	-	GO:0005515//protein binding	84740	AFAP1-AS1	0	0	0	2	0	2	29	0	2	0	0	0	2	0	0	4	2	0	90	33	80	271	35
AFAP1L1	AFAP1-like protein 1|actin filament-associated protein 1-like 1	actin filament associated protein 1-like 1	-	-	GO:0005488//binding	134265	AFAP1L1	0	0	0	0	10	2	0	0	0	2	2	7	0	2	7	0	0	3	0	0	0	0	0
AFF1	AF4/FMR2 family member 1|ALL1-fused gene from chromosome 4 protein|myeloid/lymphoid or mixed-lineage leukemia (trithorax homolog, Drosophila); translocated to, 2|pre-B-cell monocytic leukemia partner 1|protein AF-4|proto-oncogene AF4	AF4/FMR2 family, member 1	GO:0043231//intracellular membrane-bounded organelle	-	GO:0001071//nucleic acid binding transcription factor activity	4299	AFF1	111	6562	5790	135	8349	5413	190	7669	6400	193	7105	6216	121	8232	8847	167	24057	25496	143	1225	6751	3387	7622
AFF2	AF4/FMR2 family member 2|fragile X E mental retardation syndrome protein|fragile X mental retardation 2 protein|protein FMR-2	AF4/FMR2 family, member 2	GO:0016604//nuclear body	GO:0007417//central nervous system development;GO:0007610//behavior;GO:0008380//RNA splicing	GO:0003723//RNA binding	2334	AFF2	0	7	14	2	284	1192	10	479	1532	0	8	2	0	10	22	0	4	6	0	2	4	6	6
AFF3	AF4/FMR2 family member 3|MLLT2-related protein|lymphoid nuclear protein 4|lymphoid nuclear protein related to AF4|protein LAF-4	AF4/FMR2 family, member 3	GO:0043231//intracellular membrane-bounded organelle	GO:0010468//regulation of gene expression;GO:0032501//multicellular organismal process	-	3899	AFF3	126	4632	4732	6	877	448	86	2209	1169	243	4645	4470	59	4132	4148	9	1117	1878	21	118	656	263	193
AFF4	AF4/FMR2 family member 4|ALL1-fused gene from chromosome 5q31 protein|major CDK9 elongation factor-associated protein	AF4/FMR2 family, member 4	-	GO:0006351//transcription, DNA-dependent	GO:0001071//nucleic acid binding transcription factor activity;GO:0005488//binding	27125	AFF4	3796	6993	5953	8244	11055	11202	8636	9765	10579	11874	13186	12178	4702	6261	7785	3507	9685	9586	4052	1315	3357	9587	7733
AFG3L1P	-	AFG3 ATPase family gene 3-like 1 (S. cerevisiae), pseudogene	GO:0031224//intrinsic to membrane;GO:0043231//intracellular membrane-bounded organelle	GO:0009057//macromolecule catabolic process;GO:0019538//protein metabolic process	GO:0004175//endopeptidase activity;GO:0016462//pyrophosphatase activity;GO:0032559;GO:0046914//transition metal ion binding	172	AFG3L1P	81	1031	922	137	1319	1343	109	1167	1265	69	502	567	120	1468	1506	89	1538	1463	39	145	537	897	1531
AFG3L2	AFG3 ATPase family gene 3-like 2|AFG3 ATPase family member 3-like 2|AFG3-like protein 2|ATPase family gene 3, yeast|paraplegin-like protein	AFG3 ATPase family gene 3-like 2 (S. cerevisiae)	GO:0019866//organelle inner membrane;GO:0031224//intrinsic to membrane;GO:0043231//intracellular membrane-bounded organelle	GO:0008366//axon ensheathment;GO:0009057//macromolecule catabolic process;GO:0019538//protein metabolic process;GO:0035264//multicellular organism growth;GO:0048667//cell morphogenesis involved in neuron differentiation;GO:0048741//skeletal muscle fiber development;GO:0060004//reflex	GO:0004175//endopeptidase activity;GO:0005515//protein binding;GO:0016462//pyrophosphatase activity;GO:0032559;GO:0046914//transition metal ion binding	10939	AFG3L2	2922	2425	2729	4065	2919	2333	4239	2530	2874	2977	2591	2615	4344	2993	3283	3478	2170	2422	1779	288	1161	2070	3147
AFMID	KFase|N-formylkynurenine formamidase|kynurenine formamidase|probable arylformamidase	arylformamidase	GO:0043231//intracellular membrane-bounded organelle;GO:0044444//cytoplasmic part	GO:0006568//tryptophan metabolic process;GO:0006569//tryptophan catabolic process	GO:0016811//hydrolase activity, acting on carbon-nitrogen (but not peptide) bonds, in linear amides	125061	AFMID	63	875	626	6	73	47	10	99	52	7	103	85	8	59	59	0	36	46	0	11	17	22	48
AFTPH	aftiphilin protein	aftiphilin	GO:0030130//clathrin coat of trans-Golgi network vesicle	GO:0006810//transport	GO:0005515//protein binding	54812	AFTPH	166	3899	4595	274	5729	5606	239	4836	4962	137	2613	2908	186	3668	3065	251	4799	4425	107	586	1777	4440	5325
AGA	N(4)-(beta-N-acetylglucosaminyl)-L-asparaginase|N4-(N-acetyl-beta-glucosaminyl)-L-asparagine amidase|aspartylglucosylamine deaspartylase|glycosylasparaginase	aspartylglucosaminidase	GO:0000323//lytic vacuole	GO:0006464//cellular protein modification process	GO:0004067//asparaginase activity;GO:0005515//protein binding	175	AGA	81	490	570	21	188	143	39	216	125	60	652	479	78	759	458	71	454	361	48	54	241	282	345
AGAP11	AGAP-11|arf-GAP with GTPase, ANK repeat and PH domain-containing protein 11	ankyrin repeat and GTPase domain Arf GTPase activating protein 11	-	GO:0032012//regulation of ARF protein signal transduction	GO:0005083//small GTPase regulator activity;GO:0046914//transition metal ion binding	119385	AGAP11	9	14	14	4	19	7	16	24	13	3	30	6	4	24	8	5	35	26	5	0	6	19	12
AGAP2	Arf GAP with GTP-binding protein-like, ANK repeat and PH domains 2|GTP-binding and GTPase activating protein 2|arf-GAP with GTPase, ANK repeat and PH domain-containing protein 2|centaurin, gamma 1|cnt-g1|phosphatidylinositol 3-kinase enhancer|phosphatidylinositol-3-kinase enhancer|phosphoinositide 3-kinase enhancer	ArfGAP with GTPase domain, ankyrin repeat and PH domain 2	GO:0043231//intracellular membrane-bounded organelle;GO:0044444//cytoplasmic part	GO:0001932//regulation of protein phosphorylation;GO:0007010//cytoskeleton organization;GO:0016192//vesicle-mediated transport;GO:0032012//regulation of ARF protein signal transduction;GO:0033674//positive regulation of kinase activity	GO:0005083//small GTPase regulator activity;GO:0008047//enzyme activator activity;GO:0017111//nucleoside-triphosphatase activity;GO:0019887//protein kinase regulator activity;GO:0019900//kinase binding;GO:0032559;GO:0032561//guanyl ribonucleotide binding;GO:0046914//transition metal ion binding	116986	AGAP2	94	867	812	57	325	533	30	291	327	82	622	707	217	1603	2063	79	537	749	39	47	361	190	509
AGAP3	CRAM-associated GTPase|CRMP (collapsin response mediator protein) associated|MR1-interacting protein|arf-GAP with GTPase, ANK repeat and PH domain-containing protein 3|centaurin, gamma 3|centaurin-gamma-3	ArfGAP with GTPase domain, ankyrin repeat and PH domain 3	GO:0044424//intracellular part	GO:0006810//transport;GO:0032012//regulation of ARF protein signal transduction	GO:0005083//small GTPase regulator activity;GO:0008047//enzyme activator activity;GO:0017111//nucleoside-triphosphatase activity;GO:0032561//guanyl ribonucleotide binding;GO:0046914//transition metal ion binding	116988	AGAP3	2630	3505	2808	5042	6209	4410	6590	7884	6747	781	734	475	731	860	487	478	431	287	242	20	81	130	139
AGAP4	ARF GTPase-activating protein|arf-GAP with GTPase, ANK repeat and PH domain-containing protein 4|centaurin, gamma-like family, member 1|centaurin-gamma-like family member 1	ArfGAP with GTPase domain, ankyrin repeat and PH domain 4	-	GO:0032012//regulation of ARF protein signal transduction	GO:0005083//small GTPase regulator activity;GO:0046914//transition metal ion binding	119016	AGAP4	76	74	16	50	48	18	50	68	2	96	76	28	83	118	52	62	94	34	50	14	12	48	20
AGAP5	AGAP-5|arf-GAP with GTPase, ANK repeat and PH domain-containing protein 5|centaurin, gamma-like family, member 2|centaurin-gamma-like family member 2	ArfGAP with GTPase domain, ankyrin repeat and PH domain 5	-	GO:0032012//regulation of ARF protein signal transduction	GO:0005083//small GTPase regulator activity;GO:0046914//transition metal ion binding	729092	AGAP5	200	217	232	292	289	288	150	249	299	176	260	290	392	558	630	368	859	865	238	75	265	351	630
AGAP6	arf-GAP with GTPase, ANK repeat and PH domain-containing protein 6|centaurin, gamma-like family, member 3|centaurin-gamma-like family member 3	ArfGAP with GTPase domain, ankyrin repeat and PH domain 6	-	GO:0032012//regulation of ARF protein signal transduction	GO:0005083//small GTPase regulator activity;GO:0046914//transition metal ion binding	414189	AGAP6	647	918	932	756	730	819	695	731	746	981	1153	1114	1162	1429	1455	743	1520	1455	639	173	497	1180	1321
AGAP7	arf-GAP with GTPase, ANK repeat and PH domain-containing protein 7|centaurin, gamma-like family, member 4|centaurin-gamma-like family member 4	ArfGAP with GTPase domain, ankyrin repeat and PH domain 7	-	GO:0032012//regulation of ARF protein signal transduction	GO:0005083//small GTPase regulator activity;GO:0046914//transition metal ion binding	653268	AGAP7	8	22	137	2	8	78	6	4	77	8	12	125	8	20	158	6	14	136	8	2	54	4	126
AGAP8	arf-GAP with GTPase, ANK repeat and PH domain-containing protein 8|centaurin, gamma-like family, member 5|centaurin-gamma-like family member 5	ArfGAP with GTPase domain, ankyrin repeat and PH domain 8	-	GO:0032012//regulation of ARF protein signal transduction	GO:0005083//small GTPase regulator activity;GO:0046914//transition metal ion binding	728404	AGAP8	106	152	88	96	74	69	72	70	66	156	152	106	148	158	104	80	159	109	48	6	36	52	86
AGAP9	arf-GAP with GTPase, ANK repeat and PH domain-containing protein 9|centaurin, gamma-like family, member 6|centaurin-gamma-like family member 6	ArfGAP with GTPase domain, ankyrin repeat and PH domain 9	-	GO:0032012//regulation of ARF protein signal transduction	GO:0005083//small GTPase regulator activity;GO:0046914//transition metal ion binding	642517	AGAP9	338	520	653	162	141	201	66	112	141	330	485	372	341	469	597	302	781	1006	204	68	246	235	526
AGBL2	cytosolic carboxypeptidase 2	ATP/GTP binding protein-like 2	GO:0005856//cytoskeleton;GO:0031981//nuclear lumen	GO:0019538//protein metabolic process	GO:0008235//metalloexopeptidase activity;GO:0046914//transition metal ion binding	79841	AGBL2	11	27	24	0	5	6	12	23	17	29	16	12	13	8	14	23	32	44	16	2	13	6	3
AGBL3	ATP/GTP-binding protein-like 3|cytosolic carboxypeptidase 3	ATP/GTP binding protein-like 3	GO:0044424//intracellular part	GO:0019538//protein metabolic process	GO:0008235//metalloexopeptidase activity;GO:0046914//transition metal ion binding	340351	AGBL3	7	3	4	20	7	9	6	4	6	7	13	14	24	29	17	11	9	29	6	2	11	10	10
AGBL4	ATP/GTP-binding protein-like 4|cytosolic carboxypeptidase 6	ATP/GTP binding protein-like 4	GO:0044424//intracellular part	GO:0019538//protein metabolic process	GO:0008235//metalloexopeptidase activity;GO:0046914//transition metal ion binding	84871	AGBL4	3	4	2	0	0	0	0	0	0	3	8	6	0	0	2	0	0	0	0	0	0	2	1
AGBL5	ATP/GTP-binding protein-like 5|cytosolic carboxypeptidase-like protein 5	ATP/GTP binding protein-like 5	GO:0043231//intracellular membrane-bounded organelle	GO:0019538//protein metabolic process	GO:0008235//metalloexopeptidase activity;GO:0046914//transition metal ion binding	60509	AGBL5	71	263	298	54	121	101	65	142	148	66	238	234	93	328	309	62	252	217	81	42	90	231	223
AGER	RAGE isoform NtRAGE-delta|RAGE isoform sRAGE-delta	advanced glycosylation end product-specific receptor	GO:0016021//integral to membrane;GO:0016323//basolateral plasma membrane;GO:0044421//extracellular region part	GO:0007243//intracellular protein kinase cascade;GO:0007417//central nervous system development;GO:0008284//positive regulation of cell proliferation;GO:0030030//cell projection organization;GO:0031347//regulation of defense response;GO:0050927//positive regulation of positive chemotaxis;GO:0051091//positive regulation of sequence-specific DNA binding transcription factor activity	GO:0004872//receptor activity;GO:0005515//protein binding	177	AGER	176	924	1601	117	292	660	28	205	339	101	489	1843	148	1172	1394	85	680	949	53	58	397	221	533
AGFG1	HIV-1 Rev binding protein|HIV-1 Rev-binding protein|Rab, Rev/Rex activation domain-binding protein|arf-GAP domain and FG repeat-containing protein 1|arf-GAP domain and FG repeats-containing protein 1|hRIP, Rev interacting protein|nucleoporin-like protein RIP|rev-interacting protein|rev/Rex activation domain-binding protein	ArfGAP with FG repeats 1	GO:0005635//nuclear envelope;GO:0031410//cytoplasmic vesicle;GO:0044297//cell body	GO:0003006//developmental process involved in reproduction;GO:0006405//RNA export from nucleus;GO:0006997//nucleus organization;GO:0048232//male gamete generation;GO:0048869//cellular developmental process	GO:0003676//nucleic acid binding;GO:0046872//metal ion binding	3267	AGFG1	4	4473	3727	2	4574	4321	6	4373	4545	10	4598	3577	10	3358	3782	10	4498	4984	6	578	2041	4598	5034
AGFG2	HIV-1 Rev-binding protein-like protein|Rev/Rex activation domain binding protein-related|arf-GAP domain and FG repeat-containing protein 2|arf-GAP domain and FG repeats-containing protein 2|nucleoporin|rev/Rex activation domain-binding protein related	ArfGAP with FG repeats 2	-	GO:0032012//regulation of ARF protein signal transduction	GO:0005083//small GTPase regulator activity;GO:0046914//transition metal ion binding	3268	AGFG2	274	149	146	297	283	178	425	224	133	83	29	41	762	840	775	282	210	235	125	33	81	112	243
AGGF1	G patch domain-containing protein 7|angiogenic factor VG5Q|vasculogenesis gene on 5q protein	angiogenic factor with G patch and FHA domains 1	GO:0044444//cytoplasmic part	GO:0001935//endothelial cell proliferation;GO:0010467//gene expression;GO:0030154//cell differentiation;GO:0045765//regulation of angiogenesis	GO:0043498//cell surface binding	55109	AGGF1	1480	1156	1224	1457	1198	986	927	804	817	1376	1203	1397	2097	1738	1683	1473	1813	2101	947	165	787	1104	1945
AGK	acylglycerol kinase, mitochondrial|hAGK|hsMuLK|multi-substrate lipid kinase|multiple substrate lipid kinase	acylglycerol kinase	GO:0005740//mitochondrial envelope	GO:0006672//ceramide metabolic process;GO:0007186//G-protein coupled receptor signaling pathway;GO:0016310//phosphorylation	GO:0001727//lipid kinase activity;GO:0032559	55750	AGK	1161	925	1121	1739	1149	898	4707	1964	2134	823	728	654	1636	1272	1301	1615	1255	1205	858	125	628	754	1194
AGL	amylo-1, 6-glucosidase, 4-alpha-glucanotransferase|glycogen debrancher|glycogen debranching enzyme	amylo-alpha-1, 6-glucosidase, 4-alpha-glucanotransferase	GO:0043231//intracellular membrane-bounded organelle;GO:0043234//protein complex	GO:0005977//glycogen metabolic process	GO:0001871;GO:0004133//glycogen debranching enzyme activity;GO:0016740//transferase activity;GO:0016787//hydrolase activity;GO:0043130//ubiquitin binding;GO:0043167//ion binding	178	AGL	26	754	796	14	471	390	17	379	474	42	1028	1010	26	1213	1273	37	2224	2340	24	145	684	801	1745
AGMAT	AUH|agmatinase, mitochondrial	agmatine ureohydrolase (agmatinase)	GO:0043231//intracellular membrane-bounded organelle	GO:0006596//polyamine biosynthetic process	GO:0016813//hydrolase activity, acting on carbon-nitrogen (but not peptide) bonds, in linear amidines;GO:0043169//cation binding	79814	AGMAT	7	25	31	7	30	34	4	37	37	0	16	12	22	21	29	12	25	21	8	3	5	12	25
AGMO	glyceryl-ether monooxygenase|transmembrane protein 195	alkylglycerol monooxygenase	GO:0031090//organelle membrane;GO:0031224//intrinsic to membrane;GO:0043231//intracellular membrane-bounded organelle	GO:0006631//fatty acid metabolic process;GO:0006662//glycerol ether metabolic process	GO:0016714//oxidoreductase activity, acting on paired donors, with incorporation or reduction of molecular oxygen, reduced pteridine as one donor, and incorporation of one atom of oxygen;GO:0046914//transition metal ion binding	392636	AGMO	0	0	1	0	0	0	0	2	1	0	0	0	0	0	0	0	0	1	0	0	0	0	0
AGPAT1	1-AGP acyltransferase 1|1-AGPAT 1|1-acyl-sn-glycerol-3-phosphate acyltransferase alpha|1-acylglycerol-3-phosphate O-acyltransferase 1 (acetoacetly Coenzyme A thiolase)|1-acylglycerol-3-phosphate O-acyltransferase 1 (lysophosphatidic acid acyltransferase, alpha)|lysophosphatidic acid acyltransferase alpha|lysophospholipid acyltransferase	1-acylglycerol-3-phosphate O-acyltransferase 1 (lysophosphatidic acid acyltransferase, alpha)	GO:0031224//intrinsic to membrane;GO:0043231//intracellular membrane-bounded organelle;GO:0044444//cytoplasmic part	GO:0001816//cytokine production;GO:0001959//regulation of cytokine-mediated signaling pathway;GO:0006641//triglyceride metabolic process;GO:0006644//phospholipid metabolic process;GO:0046394	GO:0008080//N-acetyltransferase activity;GO:0016411//acylglycerol O-acyltransferase activity	10554	AGPAT1	587	2563	2651	289	1771	2194	65	848	785	315	1509	1600	506	3511	3232	286	1474	1628	100	173	802	713	1417
AGPAT2	1-AGP acyltransferase 2|1-AGPAT 2|1-acyl-sn-glycerol-3-phosphate acyltransferase beta|1-acylglycerol-3-phosphate O-acyltransferase 2 (lysophosphatidic acid acyltransferase, beta)|lysophosphatidic acid acyltransferase beta|lysophosphatidic acid acyltransferase-beta	1-acylglycerol-3-phosphate O-acyltransferase 2 (lysophosphatidic acid acyltransferase, beta)	GO:0031224//intrinsic to membrane;GO:0043231//intracellular membrane-bounded organelle	GO:0001816//cytokine production;GO:0001959//regulation of cytokine-mediated signaling pathway;GO:0006641//triglyceride metabolic process;GO:0006644//phospholipid metabolic process;GO:0046394	GO:0016411//acylglycerol O-acyltransferase activity	10555	AGPAT2	324	1066	1085	101	360	341	24	226	142	1819	8008	7492	497	1915	1740	273	458	640	88	98	481	490	741
AGPAT3	1-AGP acyltransferase 3|1-AGPAT 3|1-acyl-sn-glycerol-3-phosphate acyltransferase gamma|lysophosphatidic acid acyltransferase gamma|lysophosphatidic acid acyltransferase-gamma1	1-acylglycerol-3-phosphate O-acyltransferase 3	GO:0031224//intrinsic to membrane;GO:0043231//intracellular membrane-bounded organelle	GO:0006644//phospholipid metabolic process	GO:0016411//acylglycerol O-acyltransferase activity	56894	AGPAT3	126	6759	6102	181	5760	6132	173	4851	8118	15	1281	1446	79	3473	3821	151	5839	5999	78	495	2541	2398	5044
AGPAT4	1-AGP acyltransferase 4|1-AGPAT 4|1-acyl-sn-glycerol-3-phosphate acyltransferase delta|1-acylglycerol-3-phosphate O-acyltransferase 4 (lysophosphatidic acid acyltransferase, delta)|lysophosphatidic acid acyltransferase delta|lysophosphatidic acid acyltransferase-delta (LPAAT-delta)	1-acylglycerol-3-phosphate O-acyltransferase 4 (lysophosphatidic acid acyltransferase, delta)	GO:0031224//intrinsic to membrane;GO:0044444//cytoplasmic part	GO:0006644//phospholipid metabolic process	GO:0005488//binding;GO:0008080//N-acetyltransferase activity;GO:0016411//acylglycerol O-acyltransferase activity	56895	AGPAT4	565	507	671	1373	2847	1260	1083	1796	785	674	759	966	236	291	460	210	439	498	177	33	205	139	273
AGPAT5	1-AGP acyltransferase 5|1-AGPAT 5|1-acyl-sn-glycerol-3-phosphate acyltransferase epsilon|1-acylglycerol-3-phosphate O-acyltransferase 5 (lysophosphatidic acid acyltransferase, epsilon)|lysophosphatidic acid acyltransferase epsilon	1-acylglycerol-3-phosphate O-acyltransferase 5 (lysophosphatidic acid acyltransferase, epsilon)	GO:0031224//intrinsic to membrane;GO:0043231//intracellular membrane-bounded organelle;GO:0044444//cytoplasmic part	GO:0006638//neutral lipid metabolic process;GO:0006644//phospholipid metabolic process	GO:0008080//N-acetyltransferase activity;GO:0016411//acylglycerol O-acyltransferase activity	55326	AGPAT5	813	893	734	373	681	441	435	595	603	7377	7333	7827	1475	1253	1285	1101	1113	1110	639	125	436	489	888
AGPAT6	1-AGP acyltransferase 6|1-acyl-sn-glycerol-3-phosphate acyltransferase zeta|1-acylglycerol-3-phosphate O-acyltransferase 6 (lysophosphatidic acid acyltransferase, zeta)|glycerol-3-phosphate acyltransferase 6|lysophosphatidic acid acyltransferase zeta|testis spermatogenesis apoptosis-related protein 7	1-acylglycerol-3-phosphate O-acyltransferase 6 (lysophosphatidic acid acyltransferase, zeta)	GO:0005626//insoluble fraction;GO:0031227//intrinsic to endoplasmic reticulum membrane	GO:0002068;GO:0006641//triglyceride metabolic process;GO:0006732//coenzyme metabolic process;GO:0007589//body fluid secretion;GO:0032787//monocarboxylic acid metabolic process;GO:0035264//multicellular organism growth;GO:0046470//phosphatidylcholine metabolic process;GO:0048732//gland development	GO:0016411//acylglycerol O-acyltransferase activity	137964	AGPAT6	5010	5089	4849	6757	5907	5213	8791	6437	6657	4353	4473	4184	3800	3335	3084	3687	3093	2850	1956	356	1297	2081	2805
AGPAT9	1-AGP acyltransferase 9|1-AGPAT 9|1-acyl-sn-glycerol-3-phosphate O-acyltransferase 10|1-acyl-sn-glycerol-3-phosphate O-acyltransferase 9|1-acylglycerol-3-phosphate O-acyltransferase 8|GPAT-3|MAG-1|acyl-CoA:glycerol-3-phosphate acyltransferase 3|endoplasmic reticulum associated GPAT|glycerol-3-phosphate acyltransferase 3|hGPAT3|lung cancer metastasis-associated protein 1|lysophosphatidic acid acyl…	1-acylglycerol-3-phosphate O-acyltransferase 9	GO:0031090//organelle membrane;GO:0031224//intrinsic to membrane;GO:0043231//intracellular membrane-bounded organelle	GO:0006641//triglyceride metabolic process;GO:0006644//phospholipid metabolic process;GO:0009966//regulation of signal transduction	GO:0008374//O-acyltransferase activity	84803	AGPAT9	3989	4611	3887	72957	58995	68820	29949	36058	29041	33	406	120	1344	829	1167	602	380	454	357	61	184	212	457
AGPS	aging-associated gene 5 protein|aging-associated protein 5|alkyl-DHAP synthase|alkyldihydroxyacetonephosphate synthase, peroxisomal|alkylglycerone-phosphate synthase	alkylglycerone phosphate synthase	GO:0044439	GO:0006629//lipid metabolic process;GO:0050896//response to stimulus	GO:0016765//transferase activity, transferring alkyl or aryl (other than methyl) groups;GO:0030554//adenyl nucleotide binding	8540	AGPS	3051	2688	3146	2644	2316	1940	2633	2051	2322	513	471	339	1247	871	1053	1206	1029	1400	683	125	490	570	1380
AGR2	AG-2|HPC8|anterior gradient homolog 2|anterior gradient protein 2 homolog|protein disulfide isomerase family A, member 17|secreted cement gland homolog|secreted cement gland protein XAG-2 homolog	anterior gradient homolog 2 (Xenopus laevis)	GO:0043231//intracellular membrane-bounded organelle	GO:0007589//body fluid secretion	GO:0005488//binding	10551	AGR2	0	0	0	0	0	2	0	0	0	0	0	0	0	3	6	5	1	14	2	0	7	0	6
AGRN	agrin proteoglycan	agrin	GO:0005604//basement membrane;GO:0044464//cell part	GO:0006357//regulation of transcription from RNA polymerase II promoter;GO:0007172//signal complex assembly;GO:0007186//G-protein coupled receptor signaling pathway;GO:0007267//cell-cell signaling;GO:0009966//regulation of signal transduction;GO:0043062//extracellular structure organization;GO:0043112//receptor metabolic process;GO:0045161//neuronal ion channel clustering;GO:0048638//regulation o…	GO:0005198//structural molecule activity;GO:0005515//protein binding;GO:0030545	375790	AGRN	341	705	268	12731	14400	9226	41021	39723	36336	388	978	383	3030	3101	2131	3802	5920	4001	3243	507	1778	2003	2814
AGRP	agouti-related protein	agouti related protein homolog (mouse)	GO:0044421//extracellular region part;GO:0044431//Golgi apparatus part	GO:0007186//G-protein coupled receptor signaling pathway;GO:0007631//feeding behavior;GO:0043434//response to peptide hormone stimulus;GO:0050795//regulation of behavior	GO:0005179//hormone activity;GO:0031779//melanocortin receptor binding	181	AGRP	0	4	3	0	0	1	0	0	0	0	0	2	0	0	0	0	2	2	0	0	0	0	0
AGSK1	-	golgin subfamily A member 2-like	GO:0043231//intracellular membrane-bounded organelle	-	GO:0005488//binding	80154	LOC80154	8	8	10	4	7	14	3	10	4	9	11	4	7	18	10	14	25	47	11	0	12	56	151
AGT	alpha-1 antiproteinase, antitrypsin|angiotensin I|angiotensin II|angiotensinogen|pre-angiotensinogen|serine (or cysteine) proteinase inhibitor|serpin A8	angiotensinogen (serpin peptidase inhibitor, clade A, member 8)	GO:0000267//cell fraction;GO:0042579//microbody;GO:0044421//extracellular region part	GO:0000165//MAPK cascade;GO:0001542//ovulation from ovarian follicle;GO:0001775//cell activation;GO:0001816//cytokine production;GO:0001885//endothelial cell development;GO:0001934//positive regulation of protein phosphorylation;GO:0001944//vasculature development;GO:0001976//neurological system process involved in regulation of systemic arterial blood pressure;GO:0001991//regulation of systemic …	GO:0004866//endopeptidase inhibitor activity;GO:0008047//enzyme activator activity;GO:0008483//transaminase activity;GO:0031701//angiotensin receptor binding;GO:0042802//identical protein binding;GO:0048037//cofactor binding	183	AGT	0	0	0	2	0	0	0	0	0	0	0	0	0	0	0	0	0	0	0	0	0	0	0
AGTPBP1	ATP/GTP-binding protein 1|carboxypeptidase-tubulin|cytosolic carboxypeptidase 1|nervous system nuclear protein induced by axotomy protein 1 homolog|soluble carboxypeptidase|tubulinyl-Tyr carboxypeptidase|tyrosine carboxypeptidase	ATP/GTP binding protein 1	GO:0043231//intracellular membrane-bounded organelle	GO:0001505//regulation of neurotransmitter levels;GO:0019538//protein metabolic process;GO:0021533//cell differentiation in hindbrain	GO:0008235//metalloexopeptidase activity;GO:0046914//transition metal ion binding	23287	AGTPBP1	5971	5148	6737	1234	1085	846	1022	1046	853	1866	1841	2035	1471	1488	1689	917	1342	1505	614	127	494	628	1087
AGTR2	angiotensin II type-2 receptor|type-2 angiotensin II receptor	angiotensin II receptor, type 2	GO:0016021//integral to membrane;GO:0044444//cytoplasmic part	GO:0001658//branching involved in ureteric bud morphogenesis;GO:0001976//neurological system process involved in regulation of systemic arterial blood pressure;GO:0002027//regulation of heart rate;GO:0002034//regulation of blood vessel size by renin-angiotensin;GO:0006875//cellular metal ion homeostasis;GO:0007187//G-protein coupled receptor signaling pathway, coupled to cyclic nucleotide second …	GO:0001595//angiotensin receptor activity;GO:0005102//receptor binding	186	AGTR2	0	0	0	2	0	0	0	0	0	0	0	0	0	0	0	0	0	0	0	0	0	0	0
AGTRAP	AT1 receptor-associated protein|ATI receptor-associated protein|angiotensin II, type I receptor-associated protein|type-1 angiotensin II receptor-associated protein	angiotensin II receptor-associated protein	GO:0012506//vesicle membrane;GO:0031224//intrinsic to membrane;GO:0043231//intracellular membrane-bounded organelle;GO:0044444//cytoplasmic part	GO:0006950//response to stress;GO:0007166//cell surface receptor signaling pathway;GO:0008015//blood circulation;GO:0023060	GO:0001595//angiotensin receptor activity	57085	AGTRAP	6	1403	1539	2	476	620	2	467	636	0	130	114	2	162	182	0	57	455	0	10	268	41	145
AGXT2	(R)-3-amino-2-methylpropionate--pyruvate transaminase|alanine--glyoxylate aminotransferase 2, mitochondrial|beta-ALAAT II|beta-alanine-pyruvate aminotransferase	alanine--glyoxylate aminotransferase 2	GO:0043231//intracellular membrane-bounded organelle	-	GO:0008483//transaminase activity;GO:0048037//cofactor binding	64902	AGXT2	0	0	0	1	0	0	0	0	0	0	0	0	0	0	0	0	0	0	0	0	0	0	0
AGXT2L2	5-phosphonooxy-L-lysine phospho-lyase|alanine--glyoxylate aminotransferase 2-like 2|alanine-glyoxylate aminotransferase 2-like 2	alanine-glyoxylate aminotransferase 2-like 2	GO:0043231//intracellular membrane-bounded organelle	-	GO:0016769//transferase activity, transferring nitrogenous groups;GO:0048037//cofactor binding	85007	PHYKPL	3227	2283	2309	1022	920	702	1593	1193	1097	3848	2481	2792	6523	6373	4957	4025	3083	3381	2433	459	1795	1894	2841
AHCTF1	ELYS transcription factor like protein TMBS62|ELYS transcription factor-like protein TMBS62|embryonic large molecule derived from yolk sac|protein ELYS|putative AT-hook-containing transcription factor 1	AT hook containing transcription factor 1	-	-	-	25909	AHCTF1	1635	2204	1442	2765	2015	1707	2233	1356	1502	3875	2182	2308	2664	2272	2802	1573	2442	2419	2238	254	844	2413	2596
AHCY	S-adenosyl-L-homocysteine hydrolase|S-adenosylhomocysteine hydrolase	adenosylhomocysteinase	GO:0005624//membrane fraction;GO:0048770	GO:0000098//sulfur amino acid catabolic process;GO:0002437//inflammatory response to antigenic stimulus;GO:0031667//response to nutrient levels;GO:0048512//circadian behavior	GO:0000166//nucleotide binding;GO:0001883//purine nucleoside binding;GO:0005515//protein binding;GO:0016802;GO:0046914//transition metal ion binding	191	AHCY	228	2345	2454	90	1246	765	90	1145	831	415	3750	4575	390	3900	3738	235	1790	2052	126	254	1327	1130	2197
AHCYL1	DC-expressed AHCY-like molecule|S-adenosyl homocysteine hydrolase homolog|S-adenosyl-L-homocysteine hydrolase 2|S-adenosylhomocysteine hydrolase-like protein 1|adoHcyase 2|dendritic cell expressed AHCY-like protein|inositol 1,4,5-trisphosphate receptor-binding protein|putative adenosylhomocysteinase 2	adenosylhomocysteinase-like 1	GO:0043231//intracellular membrane-bounded organelle	GO:0003002//regionalization;GO:0044237//cellular metabolic process	GO:0016802	10768	AHCYL1	4566	3693	4362	19187	18619	18134	13413	14687	11986	2382	1489	2006	3081	2692	2937	6378	6856	6555	3719	594	2617	3558	5863
AHCYL2	S-adenosyl-L-homocysteine hydrolase 3|S-adenosylhomocysteine hydrolase-like 2|putative adenosylhomocysteinase 3	adenosylhomocysteinase-like 2	-	GO:0044237//cellular metabolic process	GO:0016802	23382	AHCYL2	46	1870	2320	23	904	772	28	592	607	10	509	448	16	1182	1087	22	876	1066	12	103	501	685	773
AHDC1	AT-hook DNA-binding motif-containing protein 1|a.T hook DNA-binding motif-containing protein 1	AT hook, DNA binding motif, containing 1	-	-	-	27245	AHDC1	914	768	598	712	1676	1322	367	904	611	1646	1795	1386	2352	2704	2978	1734	3850	3168	857	199	919	537	1196
AHI1	abelson helper integration site 1 protein homolog|contatins SH3 and WD40 domains|jouberin	Abelson helper integration site 1	GO:0005815//microtubule organizing center;GO:0042995//cell projection;GO:0070161	-	-	54806	AHI1	5	305	195	50	2251	1737	20	1268	727	29	2438	2645	21	1300	1585	20	987	1383	20	181	573	1216	1868
AHNAK	AHNAK-related|desmoyokin|neuroblast differentiation-associated protein AHNAK	AHNAK nucleoprotein	GO:0043231//intracellular membrane-bounded organelle	GO:0048731	GO:0005488//binding	79026	AHNAK	96380	137756	162558	61868	140162	145612	33739	84859	103310	22218	39493	31534	19964	57731	39929	10832	101025	76521	13809	8206	22816	54982	83375
AHNAK2	protein AHNAK2	AHNAK nucleoprotein 2	GO:0043231//intracellular membrane-bounded organelle	-	GO:0005488//binding	113146	AHNAK2	540	910	1016	10	62	42	22	116	58	2486	3732	2702	190	1049	504	24	115	198	13	16	58	50	89
AHR	AH-receptor|ah receptor|aromatic hydrocarbon receptor|class E basic helix-loop-helix protein 76	aryl hydrocarbon receptor	GO:0043231//intracellular membrane-bounded organelle;GO:0044444//cytoplasmic part	GO:0001655//urogenital system development;GO:0003006//developmental process involved in reproduction;GO:0012501//programmed cell death;GO:0023060;GO:0043627//response to estrogen stimulus;GO:0045898//regulation of RNA polymerase II transcriptional preinitiation complex assembly;GO:0048513//organ development;GO:0051384//response to glucocorticoid stimulus	GO:0001071//nucleic acid binding transcription factor activity;GO:0003677//DNA binding;GO:0004872//receptor activity;GO:0031072//heat shock protein binding;GO:0046983//protein dimerization activity	196	AHR	17308	6291	9639	8333	12600	10129	25022	23792	20531	949	1728	1723	4379	4582	6045	1709	3061	3431	2880	570	1926	4251	3679
AHRR	ahR repressor|aryl hydrocarbon hydroxylase regulator|aryl hydrocarbon receptor repressor|class E basic helix-loop-helix protein 77|dioxin receptor repressor	aryl-hydrocarbon receptor repressor	GO:0031981//nuclear lumen	GO:0000122//negative regulation of transcription from RNA polymerase II promoter;GO:0016925//protein sumoylation;GO:0042221//response to chemical stimulus	GO:0003676//nucleic acid binding;GO:0030528//transcription regulator activity;GO:0060089	57491	AHRR	4	32	147	435	17814	24396	493	28977	29376	0	43	114	112	7217	8141	37	7850	8039	29	432	2341	2594	7372
AHSA1	activator of 90 kDa heat shock protein ATPase homolog 1	AHA1, activator of heat shock 90kDa protein ATPase homolog 1 (yeast)	GO:0043231//intracellular membrane-bounded organelle;GO:0044444//cytoplasmic part	GO:0044267//cellular protein metabolic process;GO:0050896//response to stimulus	GO:0005515//protein binding;GO:0008047//enzyme activator activity	10598	AHSA1	2643	1441	1985	4738	3663	4248	3988	2732	4939	1569	782	1017	8382	4672	5071	15673	4498	4589	7573	1160	3150	7793	7716
AHSA2	activator of 90 kDa heat shock protein ATPase homolog 2	AHA1, activator of heat shock 90kDa protein ATPase homolog 2 (yeast)	GO:0044424//intracellular part	GO:0050896//response to stimulus	GO:0005515//protein binding	130872	AHSA2	4178	5522	4297	2268	2185	2000	1911	1847	1724	4573	3797	4559	2658	3287	2829	3007	4893	4781	2225	637	1860	3792	3312
AHSP	alpha hemoglobin stabilising protein|alpha-hemoglobin-stabilizing protein|erythroid associated factor|erythroid differentiation associated factor|erythroid differentiation-related factor|erythroid-associated factor	alpha hemoglobin stabilizing protein	GO:0043234//protein complex;GO:0044424//intracellular part	GO:0030099//myeloid cell differentiation;GO:0031647//regulation of protein stability;GO:0044267//cellular protein metabolic process	GO:0005515//protein binding	51327	AHSP	0	0	0	0	0	0	0	0	0	0	0	0	0	0	0	2	0	0	0	0	0	4	0
AICDA	cytidine aminohydrolase|integrated into Burkitt's lymphoma cell line Ramos|single-stranded DNA cytosine deaminase	activation-induced cytidine deaminase	GO:0043231//intracellular membrane-bounded organelle	GO:0002204//somatic recombination of immunoglobulin genes involved in immune response;GO:0006396//RNA processing;GO:0030098//lymphocyte differentiation	GO:0016814//hydrolase activity, acting on carbon-nitrogen (but not peptide) bonds, in cyclic amidines;GO:0046914//transition metal ion binding	57379	AICDA	3	12	7	20	28	19	66	239	128	8	20	7	7	13	24	10	14	9	10	3	6	17	10
AIDA	axin interaction partner and dorsalization antagonist|axin interactor, dorsalization-associated protein	axin interactor, dorsalization associated	GO:0044424//intracellular part	GO:0016055//Wnt receptor signaling pathway;GO:0043393//regulation of protein binding;GO:0043407//negative regulation of MAP kinase activity;GO:0043409//negative regulation of MAPK cascade;GO:0048263//determination of dorsal identity	GO:0005488//binding	64853	AIDA	2190	1696	1802	1115	1599	695	2258	2247	2305	1532	980	1353	5472	4559	4071	11314	9188	10014	5838	1022	4040	6105	9594
AIF1	allograft inflammatory factor-1 splice variant Hara-1|interferon gamma responsive transcript|ionized calcium-binding adapter molecule 1|protein G1	allograft inflammatory factor 1	GO:0001726//ruffle;GO:0015629//actin cytoskeleton;GO:0043025//neuronal cell body;GO:0043231//intracellular membrane-bounded organelle;GO:0044444//cytoplasmic part;GO:0044459//plasma membrane part	GO:0001932//regulation of protein phosphorylation;GO:0002274;GO:0006915//apoptotic process;GO:0006952//defense response;GO:0007015//actin filament organization;GO:0007154//cell communication;GO:0008283//cell proliferation;GO:0008284//positive regulation of cell proliferation;GO:0009611//response to wounding;GO:0009628//response to abiotic stimulus;GO:0010467//gene expression;GO:0014738;GO:0016477…	GO:0003779//actin binding;GO:0046872//metal ion binding	199	AIF1	8013	9027	8073	48	69	120	38	30	46	570	998	650	1436	2065	1376	559	182	228	559	142	522	873	799
AIFM1	apoptosis-inducing factor 1, mitochondrial|programmed cell death 8 (apoptosis-inducing factor)|striatal apoptosis-inducing factor	apoptosis-inducing factor, mitochondrion-associated, 1	GO:0005740//mitochondrial envelope;GO:0031966//mitochondrial membrane;GO:0042598	GO:0000737//DNA catabolic process, endonucleolytic;GO:0008629;GO:0019725//cellular homeostasis;GO:0030261//chromosome condensation;GO:0043280//positive regulation of cysteine-type endopeptidase activity involved in apoptotic process	GO:0003676//nucleic acid binding;GO:0003824//catalytic activity;GO:0016649//oxidoreductase activity, acting on the CH-NH group of donors, quinone or similar compound as acceptor;GO:0030554//adenyl nucleotide binding	9131	AIFM1	9	1156	1474	9	1005	758	10	772	733	19	704	867	7	1515	1480	12	1085	1140	9	114	476	529	1109
AIFM2	apoptosis-inducing factor (AIF)-homologous mitochondrion-associated inducer of death|apoptosis-inducing factor (AIF)-like mitochondrion-associated inducer of death|apoptosis-inducing factor 2|p53-responsive gene 3 protein	apoptosis-inducing factor, mitochondrion-associated, 2	GO:0031224//intrinsic to membrane;GO:0031966//mitochondrial membrane	GO:0006915//apoptotic process;GO:0008152//metabolic process;GO:0012502//induction of programmed cell death;GO:0051276//chromosome organization	GO:0003676//nucleic acid binding;GO:0016649//oxidoreductase activity, acting on the CH-NH group of donors, quinone or similar compound as acceptor;GO:0030554//adenyl nucleotide binding	84883	AIFM2	0	87	84	99	2062	1821	134	1906	1940	0	20	13	44	280	402	61	531	478	23	105	237	322	647
AIFM3	apoptosis-inducing factor 3|apoptosis-inducing factor like	apoptosis-inducing factor, mitochondrion-associated, 3	GO:0019866//organelle inner membrane;GO:0043231//intracellular membrane-bounded organelle;GO:0044444//cytoplasmic part	GO:0006091//generation of precursor metabolites and energy;GO:0006919//activation of cysteine-type endopeptidase activity involved in apoptotic process;GO:0012502//induction of programmed cell death;GO:0051234//establishment of localization;GO:0051881//regulation of mitochondrial membrane potential	GO:0003824//catalytic activity;GO:0016505//apoptotic protease activator activity;GO:0030554//adenyl nucleotide binding;GO:0043169//cation binding;GO:0051536//iron-sulfur cluster binding	150209	AIFM3	7	1182	1018	0	17	24	0	54	82	0	27	16	0	5	10	0	2	5	0	0	6	8	0
AIG1	androgen-induced gene 1 protein	androgen-induced 1	GO:0031224//intrinsic to membrane	-	-	51390	AIG1	988	623	658	29	44	28	29	21	18	28	23	19	37	30	17	23	16	31	23	0	9	16	4
AIM1	absent in melanoma 1 protein|beta-gamma crystallin domain containing 1|beta/gamma crystallin domain-containing protein 1|suppression of tumorigenicity 4 (malignant melanoma)	absent in melanoma 1	-	-	GO:0030246//carbohydrate binding	202	AIM1	5559	7153	6785	1707	978	884	1129	638	1044	1181	1516	921	1729	883	1358	3462	2783	3801	8382	668	3772	5637	4288
AIM1L	absent in melanoma 1-like protein|beta-gamma crystallin domain containing 2|beta/gamma crystallin domain-containing protein 2	absent in melanoma 1-like	-	-	-	55057	AIM1L	1	11	3	2	9	2	0	7	8	0	3	1	0	0	2	0	2	4	0	0	2	2	0
AIM2	interferon-inducible protein AIM2	absent in melanoma 2	GO:0043231//intracellular membrane-bounded organelle	GO:0002376//immune system process	GO:0005488//binding	9447	AIM2	61	233	130	7	59	65	117	203	315	0	3	2	7	8	9	25	34	27	11	3	16	18	10
AIMP1	ARS-interacting multifunctional protein 1|aminoacyl tRNA synthase complex-interacting multifunctional protein 1|endothelial monocyte-activating polypeptide 2|endothelial-monocyte activating polypeptide II|multisynthase complex auxiliary component p43|multisynthetase complex auxiliary component p43|small inducible cytokine subfamily E, member 1 (endothelial monocyte-activating)	aminoacyl tRNA synthetase complex-interacting multifunctional protein 1	GO:0016023//cytoplasmic membrane-bounded vesicle;GO:0043234//protein complex;GO:0044421//extracellular region part	GO:0001525//angiogenesis;GO:0001935//endothelial cell proliferation;GO:0002252;GO:0006412//translation;GO:0006952//defense response;GO:0007154//cell communication;GO:0012501//programmed cell death;GO:0019318//hexose metabolic process;GO:0023060;GO:0042221//response to chemical stimulus	GO:0003723//RNA binding;GO:0005102//receptor binding;GO:0042802//identical protein binding	9255	AIMP1	160	2193	2519	165	1565	1580	189	1419	1436	222	2311	2312	283	2744	2802	234	1483	1436	127	295	951	2014	1722
AIMP2	ARS-interacting multi-functional protein 2|aminoacyl tRNA synthase complex-interacting multifunctional protein 2|multisynthase complex auxiliary component p38|multisynthetase complex auxiliary component p38|protein JTV-1	aminoacyl tRNA synthetase complex-interacting multifunctional protein 2	GO:0043231//intracellular membrane-bounded organelle;GO:0044444//cytoplasmic part	GO:0010467//gene expression;GO:0012501//programmed cell death;GO:0032501//multicellular organismal process;GO:0048869//cellular developmental process	GO:0005488//binding	7965	AIMP2	727	397	489	737	519	345	697	443	454	236	184	150	1680	821	856	1413	391	392	701	75	349	625	1073
AIP	AH receptor-interacting protein|HBV X-associated protein 2|immunophilin homolog ARA9	aryl hydrocarbon receptor interacting protein	GO:0005626//insoluble fraction;GO:0044444//cytoplasmic part	GO:0006457//protein folding;GO:0006605//protein targeting	GO:0003712//transcription cofactor activity;GO:0004871//signal transducer activity	9049	AIP	4298	2177	2782	2286	1715	1633	2486	1776	1408	1902	1074	1169	4372	2496	2623	2774	655	814	1281	131	738	690	1320
AIRE	autoimmune polyendocrinopathy candidiasis ectodermal dystrophy protein	autoimmune regulator	GO:0043231//intracellular membrane-bounded organelle	GO:0006412//translation;GO:0006955//immune response;GO:0010551	GO:0005515//protein binding;GO:0030528//transcription regulator activity;GO:0043565//sequence-specific DNA binding;GO:0046914//transition metal ion binding	326	AIRE	0	8	0	14	16	30	13	0	43	2	7	13	7	29	11	14	40	6	11	0	9	49	32
AJAP1	adherens junction associated protein 1|adherens junction-associated protein 1|membrane protein shrew-1|transmembrane protein SHREW1	adherens junctions associated protein 1	GO:0031224//intrinsic to membrane;GO:0070161	GO:0009987//cellular process	-	55966	AJAP1	0	2	0	0	2	0	0	2	2	446	535	917	192	216	286	125	179	358	88	35	215	40	72
AK1	AK 1|ATP-AMP transphosphorylase 1|ATP:AMP phosphotransferase|adenylate kinase isoenzyme 1|adenylate monophosphate kinase|myokinase	adenylate kinase 1	GO:0016020//membrane;GO:0043231//intracellular membrane-bounded organelle	GO:0009205;GO:0022402//cell cycle process	GO:0016301//kinase activity;GO:0016776//phosphotransferase activity, phosphate group as acceptor;GO:0032559	203	AK1	160	131	110	384	844	425	198	355	215	439	295	328	668	628	559	422	338	569	286	47	228	188	153
AK2	ATP-AMP transphosphorylase 2|ATP:AMP phosphotransferase|adenylate kinase 2, mitochondrial|adenylate kinase isoenzyme 2, mitochondrial|adenylate monophosphate kinase	adenylate kinase 2	GO:0005740//mitochondrial envelope;GO:0019866//organelle inner membrane	GO:0006144//purine nucleobase metabolic process;GO:0006796//phosphate-containing compound metabolic process;GO:0009117//nucleotide metabolic process	GO:0016776//phosphotransferase activity, phosphate group as acceptor;GO:0019205//nucleobase-containing compound kinase activity;GO:0032559	204	AK2	8	5388	6635	0	2183	1776	2	2409	2510	8	2795	3681	4	11271	10282	6	4319	4714	2	565	2735	2693	5251
AK3	GTP:AMP phosphotransferase AK3, mitochondrial|GTP:AMP phosphotransferase, mitochondrial|adenylate kinase 3 alpha-like 1|adenylate kinase 6, adenylate kinase 3 like 1	adenylate kinase 3	GO:0031980	GO:0006754//ATP biosynthetic process;GO:0006796//phosphate-containing compound metabolic process	GO:0005515//protein binding;GO:0016776//phosphotransferase activity, phosphate group as acceptor;GO:0019205//nucleobase-containing compound kinase activity;GO:0032559;GO:0032561//guanyl ribonucleotide binding	50808	AK3	4	1064	1063	0	654	375	0	424	225	19	1883	1807	17	1358	1221	7	1691	1691	4	144	681	782	1500
AK4	ATP-AMP transphosphorylase|GTP:AMP phosphotransferase AK4, mitochondrial|adenylate kinase 3-like 1|adenylate kinase 4, mitochondrial|adenylate kinase isoenzyme 4, mitochondrial|mitochondrial adenylate kinase-3|nucleoside-triphosphate-adenylate kinase	adenylate kinase 4	GO:0031980	GO:0009117//nucleotide metabolic process;GO:0009719;GO:0010033//response to organic substance	GO:0016776//phosphotransferase activity, phosphate group as acceptor;GO:0019205//nucleobase-containing compound kinase activity;GO:0032559;GO:0032561//guanyl ribonucleotide binding	205	AK4	2	130	107	49	2785	1192	89	4219	3178	0	21	30	5	68	167	0	91	110	2	26	44	67	114
AK5	AK 5|ATP-AMP transphosphorylase 5|adenylate kinase 6|adenylate kinase isoenzyme 5	adenylate kinase 5	GO:0044444//cytoplasmic part	GO:0006221//pyrimidine nucleotide biosynthetic process;GO:0006796//phosphate-containing compound metabolic process;GO:0009180;GO:0009183;GO:0009205;GO:0023060	GO:0016776//phosphotransferase activity, phosphate group as acceptor;GO:0019205//nucleobase-containing compound kinase activity;GO:0019887//protein kinase regulator activity;GO:0032559	26289	AK5	31	92	174	0	2	2	0	0	4	0	16	12	4	23	6	0	16	5	4	0	10	4	0
AK7	ATP-AMP transphosphorylase 7|putative adenylate kinase 7	adenylate kinase 7	-	-	-	122481	AK7	0	0	2	2	0	1	2	2	0	0	0	2	7	9	4	18	24	16	12	4	2	2	10
AK8	ATP-AMP transphosphorylase 8|putative adenylate kinase-like protein C9orf98	adenylate kinase 8	-	GO:0006796//phosphate-containing compound metabolic process;GO:0009117//nucleotide metabolic process	GO:0016301//kinase activity;GO:0016776//phosphotransferase activity, phosphate group as acceptor;GO:0032559	158067	AK8	5	10	3	815	811	365	2125	2264	918	0	0	0	6	8	3	9	4	3	4	0	0	4	4
AKAP1	A-kinase anchor protein 1, mitochondrial|A-kinase anchor protein 149 kDa|AKAP 149|D-AKAP-1|dual-specificity A-kinase anchoring protein 1|protein kinase A anchoring protein 1|protein kinase A1|protein phosphatase 1, regulatory subunit 43|spermatid A-kinase anchor protein 84|tudor domain containing 17	A kinase (PRKA) anchor protein 1	GO:0005743//mitochondrial inner membrane;GO:0031224//intrinsic to membrane;GO:0031980;GO:0045202//synapse	GO:0003300//cardiac muscle hypertrophy;GO:0006470//protein dephosphorylation;GO:0010627//regulation of intracellular protein kinase cascade;GO:0032868//response to insulin stimulus;GO:0042992//negative regulation of transcription factor import into nucleus	GO:0003676//nucleic acid binding;GO:0015631//tubulin binding;GO:0019900//kinase binding;GO:0019903//protein phosphatase binding;GO:0051018//protein kinase A binding	8165	AKAP1	1402	1167	1194	442	619	360	492	701	936	2105	1451	1377	1905	1854	1994	463	607	853	296	60	326	181	588
AKAP10	A-kinase anchor protein 10, mitochondrial|dual specificity A kinase-anchoring protein 2|mitochondrial A kinase PPKA anchor protein 10|protein kinase A anchoring protein 10	A kinase (PRKA) anchor protein 10	GO:0043231//intracellular membrane-bounded organelle	GO:0023060;GO:0033036	GO:0005515//protein binding;GO:0016772//transferase activity, transferring phosphorus-containing groups;GO:0060089	11216	AKAP10	2009	1755	1976	1601	1585	1617	1682	1412	1658	894	1148	1152	1460	1387	1628	1077	1438	1562	754	184	622	1263	1551
AKAP11	A-kinase anchor protein 11|A-kinase anchor protein 220 kDa|A-kinase anchoring protein, 220kDa|a kinase anchor protein 220 kDa|protein kinase A anchoring protein 11|protein kinase A-anchoring protein 11|protein phosphatase 1, regulatory subunit 44	A kinase (PRKA) anchor protein 11	GO:0015630//microtubule cytoskeleton;GO:0032991//macromolecular complex;GO:0042579//microbody	GO:0010627//regulation of intracellular protein kinase cascade	GO:0019903//protein phosphatase binding;GO:0030234//enzyme regulator activity;GO:0051018//protein kinase A binding	11215	AKAP11	3324	3954	3889	1785	1331	1774	1032	1169	1493	2877	3675	3291	8097	6696	9458	4667	11748	12939	4274	890	3999	4184	10550
AKAP12	A-kinase anchor protein 12|A-kinase anchor protein, 250kDa|AKAP 250|Src-Suppressed C Kinase Substrate|kinase scaffold protein gravin|myasthenia gravis autoantigen gravin	A kinase (PRKA) anchor protein 12	GO:0043232;GO:0044444//cytoplasmic part	GO:0006171//cAMP biosynthetic process;GO:0006886//intracellular protein transport;GO:0007166//cell surface receptor signaling pathway;GO:0010737//protein kinase A signaling cascade	GO:0019899//enzyme binding	9590	AKAP12	0	313	42	56	1052	2046	4	56	48	0	226	58	0	77	33	0	98	12	0	12	10	80	27
AKAP13	A-kinase anchor protein 13|A-kinase anchoring protein|LBC oncogene|breast cancer nuclear receptor-binding auxiliary protein|guanine nucleotide exchange factor Lbc|human thyroid-anchoring protein 31|lymphoid blast crisis oncogene|non-oncogenic Rho GTPase-specific GTP exchange factor|protein kinase A-anchoring protein 13	A kinase (PRKA) anchor protein 13	GO:0005626//insoluble fraction;GO:0043231//intracellular membrane-bounded organelle;GO:0044444//cytoplasmic part	GO:0006917//induction of apoptosis;GO:0007266//Rho protein signal transduction	GO:0004690//cyclic nucleotide-dependent protein kinase activity;GO:0005088//Ras guanyl-nucleotide exchange factor activity;GO:0043169//cation binding;GO:0060089	11214	AKAP13	100	24597	21357	304	24609	25271	179	17624	14907	316	46742	39295	70	11627	15088	45	11163	16327	97	1730	7271	14947	19048
AKAP17A	A-kinase anchor protein 17A|B-lymphocyte surface antigen|protein kinase A-anchoring protein 17A|pseudoautosomal gene XE7|splicing factor, arginine/serine-rich 17A	A kinase (PRKA) anchor protein 17A	GO:0016604//nuclear body;GO:0030529//ribonucleoprotein complex	GO:0006351//transcription, DNA-dependent;GO:0006396//RNA processing;GO:0023060;GO:0046649//lymphocyte activation	GO:0003676//nucleic acid binding	8227	AKAP17A	479	7588	7474	302	6401	4470	189	6011	4671	581	7691	9028	236	6613	5972	234	4885	4412	197	1061	2060	8242	4821
AKAP2	A-kinase anchor protein 2|protein kinase A anchoring protein 2|protein kinase A2	A kinase (PRKA) anchor protein 2	-	-	GO:0005515//protein binding	11217	AKAP2	0	200	114	2	144	62	0	68	43	0	10	4	0	50	33	0	48	45	0	10	33	4	16
AKAP3	A-kinase anchor protein 3|A-kinase anchor protein, 110kDa|Fibrous Sheath Protein of 95 kDa|cancer/testis antigen 82|fibrousheathin I|fibrousheathin-1|protein kinase A binding protein AKAP 110|protein kinase A-anchoring protein 3|sperm oocyte-binding protein 1	A kinase (PRKA) anchor protein 3	GO:0019861//flagellum;GO:0030141//secretory granule	GO:0007167//enzyme linked receptor protein signaling pathway;GO:0007338//single fertilization;GO:0009987//cellular process;GO:0033036	GO:0005515//protein binding;GO:0016772//transferase activity, transferring phosphorus-containing groups	10566	AKAP3	6	6	0	7	8	2	14	4	2	4	0	1	11	0	2	68	26	31	36	0	15	10	34
AKAP5	A-kinase anchor protein 5|A-kinase anchor protein 79 kDa|A-kinase anchor protein, 79kDa|A-kinase anchoring protein 75/79|AKAP 79|AKAP-5|cAMP-dependent protein kinase regulatory subunit II high affinity binding protein|cAMP-dependent protein kinase regulatory subunit II high affinity-binding protein	A kinase (PRKA) anchor protein 5	GO:0030175//filopodium;GO:0030425//dendrite;GO:0032589//neuron projection membrane;GO:0032991//macromolecular complex;GO:0044297//cell body;GO:0044430//cytoskeletal part;GO:0044444//cytoplasmic part;GO:0045202//synapse	GO:0001932//regulation of protein phosphorylation;GO:0006171//cAMP biosynthetic process;GO:0006813//potassium ion transport;GO:0007267//cell-cell signaling;GO:0009628//response to abiotic stimulus;GO:0010522//regulation of calcium ion transport into cytosol;GO:0010737//protein kinase A signaling cascade;GO:0014823//response to activity;GO:0021543//pallium development;GO:0031346//positive regulati…	GO:0005102//receptor binding;GO:0008092//cytoskeletal protein binding;GO:0019900//kinase binding;GO:0019903//protein phosphatase binding;GO:0050839//cell adhesion molecule binding;GO:0051018//protein kinase A binding	9495	AKAP5	25	55	48	20	42	64	22	46	58	152	100	80	36	75	39	26	75	58	40	2	17	41	48
AKAP6	A-kinase anchor protein 100 kDa|A-kinase anchor protein 6|AKAP 100|AKAP-6|protein kinase A anchoring protein 6|protein kinase A-anchoring protein 6	A kinase (PRKA) anchor protein 6	GO:0005635//nuclear envelope;GO:0005783//endoplasmic reticulum;GO:0034703//cation channel complex	GO:0006886//intracellular protein transport	GO:0005515//protein binding	9472	AKAP6	156	125	139	128	6	216	453	48	519	94	142	186	283	352	532	335	616	796	642	214	402	1286	559
AKAP7	A-kinase anchor protein 18 kDa|A-kinase anchor protein 7 isoform gamma|A-kinase anchor protein 7 isoforms alpha and beta|A-kinase anchor protein 9 kDa|AKAP 18|AKAP-7 isoform gamma|AKAP-7 isoforms alpha and beta|PRKA7 isoform gamma|PRKA7 isoforms alpha/beta	A kinase (PRKA) anchor protein 7	GO:0005626//insoluble fraction;GO:0005783//endoplasmic reticulum;GO:0030133//transport vesicle;GO:0032991//macromolecular complex;GO:0042383//sarcolemma;GO:0044459//plasma membrane part	GO:0006796//phosphate-containing compound metabolic process;GO:0006810//transport;GO:0010627//regulation of intracellular protein kinase cascade;GO:0033036;GO:0044260	GO:0016772//transferase activity, transferring phosphorus-containing groups;GO:0019900//kinase binding;GO:0032559;GO:0051018//protein kinase A binding	9465	AKAP7	257	426	625	2	6	15	14	9	36	19	31	14	19	56	83	46	58	93	27	0	53	8	41
AKAP8	A-kinase anchor protein 8|A-kinase anchor protein, 95kDa	A kinase (PRKA) anchor protein 8	GO:0000785//chromatin;GO:0034399//nuclear periphery;GO:0045120//pronucleus	GO:0000070//mitotic sister chromatid segregation;GO:0023060	GO:0043566//structure-specific DNA binding;GO:0046914//transition metal ion binding;GO:0051018//protein kinase A binding	10270	AKAP8	2503	2724	2296	3276	3246	2548	3703	3329	2956	7156	5183	5579	3573	2951	3110	3136	2727	2973	2085	463	1273	3061	3426
AKAP8L	A-kinase anchor protein 8-like|AKAP8-like protein|helicase A-binding protein 95 kDa|homologous to AKAP95 protein|neighbor of A kinase anchoring protein 95|neighbor of A-kinase anchoring protein 95|neighbor of A-kinase-anchoring protein 95|neighbor of AKAP95	A kinase (PRKA) anchor protein 8-like	GO:0034399//nuclear periphery	-	GO:0019899//enzyme binding;GO:0046872//metal ion binding	26993	AKAP8L	3988	3026	3145	2537	2616	2167	3111	3130	2623	4234	3058	3114	2175	2022	1675	2482	1934	1833	1404	267	840	1992	2310
AKAP9	A kinase (PRKA) anchor protein (yotiao) 9|A-kinase anchor protein 350 kDa|A-kinase anchor protein 450 kDa|A-kinase anchor protein 9|AKAP 120-like protein|AKAP9-BRAF fusion protein|centrosome- and Golgi-localized PKN-associated protein|kinase N-associated protein|protein hyperion|protein kinase A anchoring protein 9|protein phosphatase 1, regulatory subunit 45|protein yotiao	A kinase (PRKA) anchor protein (yotiao) 9	GO:0005815//microtubule organizing center;GO:0043231//intracellular membrane-bounded organelle	GO:0007267//cell-cell signaling;GO:0023060;GO:0051234//establishment of localization	GO:0005515//protein binding	10142	AKAP9	12	7673	7793	8	2117	2055	6	1921	1649	50	11664	12580	16	4495	6315	0	5850	6528	10	442	1977	1978	3246
AKD1	adenylate kinase domain containing 1|adenylate kinase domain containing 2	adenylate kinase domain containing 1	-	GO:0034641//cellular nitrogen compound metabolic process	GO:0016301//kinase activity;GO:0016462//pyrophosphatase activity;GO:0032559	221264	AK9	94	147	189	75	108	107	110	113	101	80	111	125	68	49	69	61	178	154	48	10	53	51	99
AKIP1	A-kinase-interacting protein 1|breast cancer associated gene 3|koyt binding protein 1|koyt binding protein 2|koyt binding protein 3|proline-rich protein BCA3	A kinase (PRKA) interacting protein 1	GO:0043231//intracellular membrane-bounded organelle	-	GO:0005488//binding;GO:0016772//transferase activity, transferring phosphorus-containing groups	56672	AKIP1	8	290	430	0	180	129	2	146	136	0	129	201	2	326	348	6	370	412	8	51	270	135	397
AKIRIN1	akirin-1	akirin 1	GO:0043231//intracellular membrane-bounded organelle	-	-	79647	AKIRIN1	781	4882	4466	1303	7271	7618	957	6143	5598	1782	8306	8604	922	6696	6352	642	4001	3900	468	625	2128	4226	4573
AKIRIN2	akirin-2|fourteen-three-three beta interactant 1	akirin 2	GO:0043231//intracellular membrane-bounded organelle;GO:0043234//protein complex	GO:0001819//positive regulation of cytokine production;GO:0002237//response to molecule of bacterial origin;GO:0006357//regulation of transcription from RNA polymerase II promoter;GO:0007275//multicellular organismal development;GO:0008283//cell proliferation	GO:0016564//transcription repressor activity	55122	AKIRIN2	6579	3629	3942	9914	5881	7630	4846	4071	4065	2497	2159	2886	3812	2003	2650	5647	2519	2737	2839	377	1375	2082	2262
AKIRIN2-AS1	#N/A	AKIRIN2 antisense RNA 1 (non-protein coding)	-	-	-	55389	#N/A	1149	0	0	469	0	0	265	0	0	470	0	0	285	0	0	377	0	0	275	0	0	0	0
AKNA	AKNA transcript F2|AT-hook transcription factor AKNA|AT-hook-containing transcription factor	AT-hook transcription factor	GO:0043231//intracellular membrane-bounded organelle	GO:0010468//regulation of gene expression	GO:0003676//nucleic acid binding	80709	AKNA	16589	20423	16630	4309	5773	3062	4927	6508	4105	16457	19507	17393	30610	31974	34521	7328	11478	14518	5127	1117	5295	3354	8678
AKNAD1	protein AKNAD1	AKNA domain containing 1	-	-	-	254268	AKNAD1	0	0	0	1	4	0	0	4	0	0	0	0	0	0	1	0	0	0	0	0	0	0	0
AKR1A1	alcohol dehydrogenase|alcohol dehydrogenase [NADP(+)]|aldehyde reductase|aldo-keto reductase family 1 member A1|dihydrodiol dehydrogenase 3	aldo-keto reductase family 1, member A1 (aldehyde reductase)	GO:0044444//cytoplasmic part;GO:0044459//plasma membrane part	GO:0006064//glucuronate catabolic process;GO:0006081//cellular aldehyde metabolic process;GO:0019318//hexose metabolic process;GO:0019852//L-ascorbic acid metabolic process	GO:0004033//aldo-keto reductase (NADP) activity;GO:0005488//binding	10327	AKR1A1	6	2485	2563	22	2841	2112	24	2365	2758	6	1458	1807	38	3866	3523	22	2343	2025	18	340	1548	2086	2405
AKR1B1	Lii5-2 CTCL tumor antigen|aldehyde reductase 1|aldo-keto reductase family 1 member B1|aldose reductase|low Km aldose reductase	aldo-keto reductase family 1, member B1 (aldose reductase)	GO:0044421//extracellular region part;GO:0044444//cytoplasmic part	GO:0006629//lipid metabolic process;GO:0050896//response to stimulus	GO:0004033//aldo-keto reductase (NADP) activity;GO:0005488//binding	231	AKR1B1	3288	1894	2382	3532	3273	1990	2603	2106	1894	458	397	276	988	419	579	934	293	300	398	56	180	194	267
AKR1B10	ARP|SI reductase|aldo-keto reductase family 1 member B10|aldo-keto reductase family 1, member B11 (aldose reductase-like)|aldose reductase-like 1|aldose reductase-like peptide|aldose reductase-related protein|hARP|small intestine reductase	aldo-keto reductase family 1, member B10 (aldose reductase)	GO:0044424//intracellular part	GO:0006629//lipid metabolic process;GO:0032501//multicellular organismal process;GO:0044237//cellular metabolic process	GO:0004033//aldo-keto reductase (NADP) activity;GO:0005488//binding	57016	AKR1B10	1	0	2	5	5	3	3	5	0	1	1	3	4	2	1	1	0	5	3	0	1	2	5
AKR1B15	aldo-keto reductase family 1 member B15|putative aldo-keto reductase family 1 member B15	aldo-keto reductase family 1, member B15	GO:0044424//intracellular part	GO:0006629//lipid metabolic process;GO:0032501//multicellular organismal process;GO:0044237//cellular metabolic process	GO:0005488//binding;GO:0016616//oxidoreductase activity, acting on the CH-OH group of donors, NAD or NADP as acceptor	441282	AKR1B15	0	0	0	1	0	1	0	0	0	0	0	0	0	0	0	0	0	0	0	0	0	0	0
AKR1C1	20 alpha-hydroxysteroid dehydrogenase|20-alpha-hydroxysteroid dehydrogenase|aldo-keto reductase C|aldo-keto reductase family 1 member C1|chlordecone reductase homolog HAKRC|dihydrodiol dehydrogenase 1|dihydrodiol dehydrogenase 1/2|dihydrodiol dehydrogenase 1; 20-alpha (3-alpha)-hydroxysteroid dehydrogenase|dihydrodiol dehydrogenase isoform DD1|hepatic dihydrodiol dehydrogenase|high-affinity hepat…	aldo-keto reductase family 1, member C1 (dihydrodiol dehydrogenase 1; 20-alpha (3-alpha)-hydroxysteroid dehydrogenase)	GO:0044444//cytoplasmic part	GO:0006692;GO:0008202//steroid metabolic process;GO:0015718//monocarboxylic acid transport;GO:0017085//response to insecticide;GO:0030301//cholesterol transport;GO:0032501//multicellular organismal process;GO:0051259//protein oligomerization;GO:0055092//sterol homeostasis	GO:0005496//steroid binding;GO:0016628//oxidoreductase activity, acting on the CH-CH group of donors, NAD or NADP as acceptor;GO:0033764//steroid dehydrogenase activity, acting on the CH-OH group of donors, NAD or NADP as acceptor	1645	AKR1C1	18	25	25	812	635	735	4156	2411	1781	16	18	18	40	17	19	25	29	39	12	8	8	24	22
AKR1C2	3-alpha-HSD3|DD-2|DD/BABP|aldo-keto reductase family 1 member C2|chlordecone reductase homolog HAKRD|dihydrodiol dehydrogenase 2; bile acid binding protein; 3-alpha hydroxysteroid dehydrogenase, type III|pseudo-chlordecone reductase|trans-1,2-dihydrobenzene-1,2-diol dehydrogenase|type II dihydrodiol dehydrogenase	aldo-keto reductase family 1, member C2 (dihydrodiol dehydrogenase 2; bile acid binding protein; 3-alpha hydroxysteroid dehydrogenase, type III)	GO:0044444//cytoplasmic part	GO:0006692;GO:0008202//steroid metabolic process;GO:0015718//monocarboxylic acid transport;GO:0017085//response to insecticide;GO:0030301//cholesterol transport;GO:0032501//multicellular organismal process;GO:0051259//protein oligomerization;GO:0055092//sterol homeostasis	GO:0005496//steroid binding;GO:0016628//oxidoreductase activity, acting on the CH-CH group of donors, NAD or NADP as acceptor;GO:0033764//steroid dehydrogenase activity, acting on the CH-OH group of donors, NAD or NADP as acceptor	1646	AKR1C2	0	40	27	9	125	119	105	489	757	0	26	14	22	269	351	80	2113	652	20	22	85	79	73
AKR1C3	3-alpha hydroxysteroid dehydrogenase, type II|3-alpha-HSD type II, brain|aldo-keto reductase family 1 member C3|aldo-keto reductase family 1, member C3 (3-alpha hydroxysteroid dehydrogenase, type II)|chlordecone reductase homolog HAKRb|dihydrodiol dehydrogenase 3|dihydrodiol dehydrogenase X|indanol dehydrogenase|prostaglandin F synthase|testosterone 17-beta-dehydrogenase 5|trans-1,2-dihydrobenzen…	aldo-keto reductase family 1, member C3 (3-alpha hydroxysteroid dehydrogenase, type II)	GO:0044444//cytoplasmic part	GO:0006692;GO:0008202//steroid metabolic process;GO:0015718//monocarboxylic acid transport;GO:0017085//response to insecticide;GO:0030301//cholesterol transport;GO:0032501//multicellular organismal process;GO:0051259//protein oligomerization;GO:0055092//sterol homeostasis	GO:0005496//steroid binding;GO:0016628//oxidoreductase activity, acting on the CH-CH group of donors, NAD or NADP as acceptor;GO:0033764//steroid dehydrogenase activity, acting on the CH-OH group of donors, NAD or NADP as acceptor	8644	AKR1C3	106	12	16	4182	823	1929	10598	1207	4863	290	179	232	6575	1638	4094	13178	4154	3370	2860	199	916	681	1168
AKR1C4	3-alpha-HSD1|aldo-keto reductase family 1 member C4|chlordecone reductase; 3-alpha hydroxysteroid dehydrogenase, type I; dihydrodiol dehydrogenase 4|dihydrodiol dehydrogenase isozyme DD4|type I 3-alpha-hydroxysteroid dehydrogenase	aldo-keto reductase family 1, member C4 (chlordecone reductase; 3-alpha hydroxysteroid dehydrogenase, type I; dihydrodiol dehydrogenase 4)	GO:0044444//cytoplasmic part	GO:0006692;GO:0008202//steroid metabolic process;GO:0015718//monocarboxylic acid transport;GO:0017085//response to insecticide;GO:0030301//cholesterol transport;GO:0032501//multicellular organismal process;GO:0051259//protein oligomerization;GO:0055092//sterol homeostasis	GO:0005496//steroid binding;GO:0008028//monocarboxylic acid transmembrane transporter activity;GO:0016628//oxidoreductase activity, acting on the CH-CH group of donors, NAD or NADP as acceptor;GO:0033764//steroid dehydrogenase activity, acting on the CH-OH group of donors, NAD or NADP as acceptor	1109	AKR1C4	0	0	0	14	2	11	21	10	19	0	0	0	0	0	4	0	5	4	8	2	3	7	0
AKR1CL1	-	aldo-keto reductase family 1, member C-like 1	GO:0044444//cytoplasmic part	GO:0006694//steroid biosynthetic process;GO:0006706//steroid catabolic process;GO:0008203//cholesterol metabolic process;GO:0032501//multicellular organismal process	GO:0008289//lipid binding;GO:0016616//oxidoreductase activity, acting on the CH-OH group of donors, NAD or NADP as acceptor;GO:0016627//oxidoreductase activity, acting on the CH-CH group of donors	340811	AKR1CL1	0	0	0	69	14	74	100	29	60	0	0	0	10	4	15	25	25	18	16	6	8	31	16
AKR1E2	1,5-anhydro-D-fructose reductase|AF reductase|aldo-keto reductase family 1 member C-like protein 2|aldo-keto reductase family 1, member C-like 2|aldo-keto reductase loopADR|testis-specific protein	aldo-keto reductase family 1, member E2	GO:0044424//intracellular part	GO:0008152//metabolic process	GO:0016616//oxidoreductase activity, acting on the CH-OH group of donors, NAD or NADP as acceptor	83592	AKR1E2	68	39	42	65	31	45	83	29	29	43	46	46	108	70	99	75	81	72	52	3	29	37	84
AKR7A2	AFB1 aldehyde reductase 1|AFB1-AR 1|SSA reductase|aflatoxin B1 aldehyde reductase member 2|aflatoxin beta1 aldehyde reductase|aldoketoreductase 7|succinic semialdehyde reductase	aldo-keto reductase family 7, member A2 (aflatoxin aldehyde reductase)	GO:0044431//Golgi apparatus part	GO:0044237//cellular metabolic process;GO:0044238//primary metabolic process	GO:0004033//aldo-keto reductase (NADP) activity	8574	AKR7A2	1915	1131	1357	759	577	519	542	357	373	1471	802	1077	1392	1059	820	425	148	270	353	44	292	135	222
AKR7A2P1	-	aldo-keto reductase family 7, member A2 pseudogene 1	GO:0043231//intracellular membrane-bounded organelle;GO:0044444//cytoplasmic part	GO:0044237//cellular metabolic process;GO:0044238//primary metabolic process	GO:0004033//aldo-keto reductase (NADP) activity	246182	AKR7A2P1	5	4	16	0	11	2	0	4	1	7	7	5	2	2	5	0	2	4	0	2	0	0	2
AKR7A3	AFB1 aldehyde reductase 2|AFB1-AR 2|aflatoxin B1 aldehyde reductase 2|aflatoxin B1 aldehyde reductase member 3	aldo-keto reductase family 7, member A3 (aflatoxin aldehyde reductase)	GO:0043231//intracellular membrane-bounded organelle;GO:0044444//cytoplasmic part	GO:0044237//cellular metabolic process;GO:0044238//primary metabolic process	GO:0004033//aldo-keto reductase (NADP) activity	22977	AKR7A3	16	21	9	12	14	10	0	9	0	47	35	35	7	7	24	5	5	2	2	0	3	4	0
AKR7L	-	-	-	-	-	246181	AKR7L	0	9	13	0	9	11	2	10	7	8	46	24	0	19	16	0	2	10	4	0	2	2	4
AKT1	PKB alpha|RAC-PK-alpha|RAC-alpha serine/threonine-protein kinase|protein kinase B alpha|proto-oncogene c-Akt|rac protein kinase alpha	v-akt murine thymoma viral oncogene homolog 1	GO:0000267//cell fraction;GO:0015630//microtubule cytoskeleton;GO:0016020//membrane;GO:0031252//cell leading edge;GO:0031981//nuclear lumen;GO:0044444//cytoplasmic part	GO:0002028//regulation of sodium ion transport;GO:0003006//developmental process involved in reproduction;GO:0005979//regulation of glycogen biosynthetic process;GO:0006412//translation;GO:0006468//protein phosphorylation;GO:0006606//protein import into nucleus;GO:0006635//fatty acid beta-oxidation;GO:0006916;GO:0006952//defense response;GO:0007169//transmembrane receptor protein tyrosine kinase …	GO:0004672//protein kinase activity;GO:0005515//protein binding;GO:0030234//enzyme regulator activity;GO:0032559;GO:0035091//phosphatidylinositol binding	207	AKT1	167	6545	5824	116	5068	4157	101	5199	4896	111	4355	4321	193	9685	9297	97	4794	5549	88	603	2716	3361	4814
AKT1S1	40 kDa proline-rich AKT substrate|proline-rich AKT1 substrate 1	AKT1 substrate 1 (proline-rich)	GO:0043234//protein complex;GO:0044444//cytoplasmic part	GO:0006916;GO:0008361//regulation of cell size;GO:0009968//negative regulation of signal transduction;GO:0033673//negative regulation of kinase activity;GO:0043523//regulation of neuron apoptotic process	GO:0005488//binding	84335	AKT1S1	87	756	742	447	2417	2622	618	3053	4957	68	759	712	217	2602	1655	753	7153	4385	578	877	2333	9089	7684
AKT2	PKB beta|RAC-PK-beta|RAC-beta serine/threonine-protein kinase|murine thymoma viral (v-akt) homolog-2|protein kinase Akt-2|protein kinase B beta|rac protein kinase beta	v-akt murine thymoma viral oncogene homolog 2	GO:0016020//membrane;GO:0030141//secretory granule;GO:0031252//cell leading edge;GO:0031981//nuclear lumen;GO:0042598	GO:0001934//positive regulation of protein phosphorylation;GO:0002028//regulation of sodium ion transport;GO:0005979//regulation of glycogen biosynthetic process;GO:0006357//regulation of transcription from RNA polymerase II promoter;GO:0006635//fatty acid beta-oxidation;GO:0006915//apoptotic process;GO:0006950//response to stress;GO:0007169//transmembrane receptor protein tyrosine kinase signali…	GO:0004672//protein kinase activity;GO:0032559	208	AKT2	5522	5252	5051	5257	5535	4983	4582	5041	5242	5303	5028	5063	5868	4583	4274	15894	11202	9888	7666	1647	4761	10562	12454
AKT3	PKB gamma|RAC-gamma serine/threonine protein kinase|RAC-gamma serine/threonine-protein kinase|v-akt murine thymoma viral oncogene homolog 3 (protein kinase B, gamma)	v-akt murine thymoma viral oncogene homolog 3 (protein kinase B, gamma)	GO:0000267//cell fraction;GO:0031981//nuclear lumen;GO:0044444//cytoplasmic part	GO:0002028//regulation of sodium ion transport;GO:0006468//protein phosphorylation;GO:0023060;GO:0032868//response to insulin stimulus	GO:0004672//protein kinase activity;GO:0019901//protein kinase binding;GO:0032559	10000	AKT3	235	344	534	1140	991	1719	683	754	1250	318	309	344	267	305	395	370	726	581	209	78	210	558	527
AKTIP	AKT-interacting protein|fused toes homolog|fused toes protein homolog	AKT interacting protein	GO:0005774//vacuolar membrane;GO:0043234//protein complex	GO:0001932//regulation of protein phosphorylation;GO:0007033//vacuole organization;GO:0007041//lysosomal transport;GO:0012501//programmed cell death;GO:0016197//endosomal transport;GO:0043393//regulation of protein binding	GO:0005488//binding;GO:0016881//acid-amino acid ligase activity	64400	AKTIP	12	92	147	4	68	51	6	72	62	2	83	97	26	413	503	16	222	222	12	23	121	175	335
ALAD	aminolevulinate, delta-, dehydratase|delta-aminolevulinic acid dehydratase|porphobilinogen synthase	aminolevulinate dehydratase	GO:0044444//cytoplasmic part	GO:0006779//porphyrin-containing compound biosynthetic process;GO:0051259//protein oligomerization	GO:0005515//protein binding;GO:0016836//hydro-lyase activity;GO:0046914//transition metal ion binding	210	ALAD	2947	1802	2524	691	547	388	271	280	184	1172	794	823	968	1120	841	405	516	524	198	21	220	101	278
ALAS1	5-aminolevulinate synthase, nonspecific, mitochondrial|5-aminolevulinic acid synthase 1|ALAS-H|delta-ALA synthase 1|delta-aminolevulinate synthase 1|migration-inducing protein 4	aminolevulinate, delta-, synthase 1	GO:0031980	GO:0006779//porphyrin-containing compound biosynthetic process;GO:0006950//response to stress;GO:0009991//response to extracellular stimulus;GO:0010038//response to metal ion;GO:0014070//response to organic cyclic compound;GO:0032868//response to insulin stimulus;GO:0051789	GO:0016749;GO:0048037//cofactor binding	211	ALAS1	81	528	750	487	5399	5430	684	7551	7934	57	381	586	148	1710	1676	145	1365	1482	94	189	712	872	1314
ALB	albumin (32 AA)|albumin (AA 34)|cell growth inhibiting protein 42|growth-inhibiting protein 20|serum albumin	albumin	GO:0032991//macromolecular complex;GO:0044421//extracellular region part;GO:0044424//intracellular part	GO:0001897;GO:0006915//apoptotic process;GO:0015711//organic anion transport;GO:0031669//cellular response to nutrient levels;GO:0051657	GO:0003676//nucleic acid binding;GO:0005515//protein binding;GO:0008289//lipid binding;GO:0046914//transition metal ion binding;GO:0048037//cofactor binding	213	ALB	2	0	2	2	0	1	0	0	0	8	16	4	0	3	4	2	4	8	4	2	2	0	4
ALCAM	CD166 antigen	activated leukocyte cell adhesion molecule	GO:0009986//cell surface;GO:0031224//intrinsic to membrane;GO:0043005//neuron projection;GO:0044297//cell body	GO:0007411//axon guidance;GO:0023060	GO:0005515//protein binding	214	ALCAM	6815	5949	8411	24757	23925	21717	18667	16541	19173	7466	5708	7162	7426	6394	7860	9611	13745	9313	8588	2047	5353	22714	26454
ALDH16A1	aldehyde dehydrogenase family 16 member A1	aldehyde dehydrogenase 16 family, member A1	-	GO:0008152//metabolic process	GO:0003824//catalytic activity;GO:0005488//binding	126133	ALDH16A1	297	2677	3083	292	2629	2481	256	3167	2592	191	1568	2060	245	3021	3470	187	1960	2739	98	244	1336	1007	2230
ALDH18A1	aldehyde dehydrogenase family 18 member A1|delta-1-pyrroline-5-carboxylate synthase|delta-1-pyrroline-5-carboxylate synthetase|delta1-pyrroline-5-carboxlate synthetase|pyrroline-5-carboxylate synthetase (glutamate gamma-semialdehyde synthetase)	aldehyde dehydrogenase 18 family, member A1	GO:0019866//organelle inner membrane;GO:0043231//intracellular membrane-bounded organelle	GO:0006560//proline metabolic process;GO:0006796//phosphate-containing compound metabolic process	GO:0016620//oxidoreductase activity, acting on the aldehyde or oxo group of donors, NAD or NADP as acceptor;GO:0016774//phosphotransferase activity, carboxyl group as acceptor;GO:0032559	5832	ALDH18A1	21	553	584	0	217	169	2	191	154	10	395	395	78	1742	1775	42	992	1192	21	106	430	500	1234
ALDH1A1	ALDH class 1|ALHDII|RALDH 1|acetaldehyde dehydrogenase 1|aldehyde dehydrogenase 1, soluble|aldehyde dehydrogenase, liver cytosolic|retinal dehydrogenase 1|retinaldehyde dehydrogenase 1	aldehyde dehydrogenase 1 family, member A1	GO:0044424//intracellular part	GO:0044237//cellular metabolic process	GO:0004030//aldehyde dehydrogenase [NAD(P)+] activity;GO:0005083//small GTPase regulator activity;GO:0005496//steroid binding	216	ALDH1A1	76	61	36	22	18	20	76	60	70	61	84	41	26	21	20	9	8	2	78	14	10	48	11
ALDH1A2	RALDH 2|retinal dehydrogenase 2|retinaldehyde-specific dehydrogenase type 2	aldehyde dehydrogenase 1 family, member A2	GO:0043231//intracellular membrane-bounded organelle;GO:0044444//cytoplasmic part	GO:0001523//retinoid metabolic process;GO:0001935//endothelial cell proliferation;GO:0001944//vasculature development;GO:0002009//morphogenesis of an epithelium;GO:0003002//regionalization;GO:0006915//apoptotic process;GO:0009799//specification of symmetry;GO:0009887//organ morphogenesis;GO:0010467//gene expression;GO:0014031//mesenchymal cell development;GO:0021536//diencephalon development;GO:0…	GO:0005501//retinoid binding;GO:0016620//oxidoreductase activity, acting on the aldehyde or oxo group of donors, NAD or NADP as acceptor	8854	ALDH1A2	0	0	3	12	13667	3135	0	47	60	0	6	5	0	110	77	0	78	63	0	13	25	89	82
ALDH1A3	RALDH-3|acetaldehyde dehydrogenase 6|aldehyde dehydrogenase 6|aldehyde dehydrogenase family 1 member A3|retinaldehyde dehydrogenase 3	aldehyde dehydrogenase 1 family, member A3	GO:0044444//cytoplasmic part	GO:0006915//apoptotic process;GO:0016331//morphogenesis of embryonic epithelium;GO:0021536//diencephalon development;GO:0021756//striatum development;GO:0035468;GO:0042221//response to chemical stimulus;GO:0042573//retinoic acid metabolic process;GO:0043010//camera-type eye development;GO:0048562//embryonic organ morphogenesis	GO:0004030//aldehyde dehydrogenase [NAD(P)+] activity;GO:0042562//hormone binding;GO:0042802//identical protein binding;GO:0051287//NAD binding	220	ALDH1A3	14	26	23	10	16	22	31	12	16	3	12	12	12	42	21	14	23	12	125	4	46	17	17
ALDH1B1	ALDH class 2|acetaldehyde dehydrogenase 5|aldehyde dehydrogenase 5|aldehyde dehydrogenase X, mitochondrial	aldehyde dehydrogenase 1 family, member B1	GO:0031980	GO:0044238//primary metabolic process	GO:0004030//aldehyde dehydrogenase [NAD(P)+] activity	219	ALDH1B1	300	134	140	195	68	61	395	76	65	23	14	19	119	125	95	31	47	40	15	0	9	35	39
ALDH1L1	10-formyltetrahydrofolate dehydrogenase|cytosolic 10-formyltetrahydrofolate dehydrogenase	aldehyde dehydrogenase 1 family, member L1	GO:0032991//macromolecular complex;GO:0043231//intracellular membrane-bounded organelle;GO:0044444//cytoplasmic part	GO:0006730//one-carbon metabolic process;GO:0009256//10-formyltetrahydrofolate metabolic process;GO:0009396//folic acid-containing compound biosynthetic process;GO:0051234//establishment of localization	GO:0005515//protein binding;GO:0016620//oxidoreductase activity, acting on the aldehyde or oxo group of donors, NAD or NADP as acceptor;GO:0016646//oxidoreductase activity, acting on the CH-NH group of donors, NAD or NADP as acceptor;GO:0016741;GO:0022892	10840	ALDH1L1	0	2	0	1	0	0	0	0	2	0	5	1	0	0	0	0	0	0	0	0	0	0	0
ALDH1L2	10-formyltetrahydrofolate dehydrogenase ALDH1L2|aldehyde dehydrogenase family 1 member L2, mitochondrial|mitochondrial 10-FTHFDH|mitochondrial 10-formyltetrahydrofolate dehydrogenase|probable 10-formyltetrahydrofolate dehydrogenase ALDH1L2	aldehyde dehydrogenase 1 family, member L2	GO:0043231//intracellular membrane-bounded organelle	GO:0006730//one-carbon metabolic process;GO:0009256//10-formyltetrahydrofolate metabolic process;GO:0051234//establishment of localization	GO:0016597//amino acid binding;GO:0016646//oxidoreductase activity, acting on the CH-NH group of donors, NAD or NADP as acceptor;GO:0016741;GO:0022892	160428	ALDH1L2	2	121	190	12	113	83	2	58	65	0	58	59	0	172	134	0	277	165	2	48	66	224	159
ALDH2	ALDH class 2|acetaldehyde dehydrogenase 2|aldehyde dehydrogenase, mitochondrial|liver mitochondrial ALDH|nucleus-encoded mitochondrial aldehyde dehydrogenase 2	aldehyde dehydrogenase 2 family (mitochondrial)	GO:0031980	GO:0002237//response to molecule of bacterial origin;GO:0006950//response to stress;GO:0014070//response to organic cyclic compound;GO:0044238//primary metabolic process;GO:0044281//small molecule metabolic process;GO:0048513//organ development;GO:0048545//response to steroid hormone stimulus;GO:0070542//response to fatty acid	GO:0004030//aldehyde dehydrogenase [NAD(P)+] activity;GO:0005515//protein binding	217	ALDH2	2397	13362	13802	455	2181	961	818	2613	3574	922	5962	6289	84	1021	821	54	248	656	58	66	548	347	600
ALDH3A1	aldehyde dehydrogenase isozyme 3|aldehyde dehydrogenase type III|aldehyde dehydrogenase, dimeric NADP-preferring|stomach aldehyde dehydrogenase	aldehyde dehydrogenase 3 family, member A1	GO:0043231//intracellular membrane-bounded organelle;GO:0044444//cytoplasmic part	GO:0008283//cell proliferation;GO:0031667//response to nutrient levels;GO:0031960//response to corticosteroid stimulus;GO:0032502//developmental process;GO:0044237//cellular metabolic process	GO:0004030//aldehyde dehydrogenase [NAD(P)+] activity;GO:0004033//aldo-keto reductase (NADP) activity	218	ALDH3A1	0	0	0	6	20	10	0	56	24	0	0	2	0	0	0	0	0	0	0	0	2	2	0
ALDH3A2	aldehyde dehydrogenase 10|aldehyde dehydrogenase family 3 member A2|fatty aldehyde dehydrogenase|microsomal aldehyde dehydrogenase	aldehyde dehydrogenase 3 family, member A2	GO:0005789//endoplasmic reticulum membrane;GO:0019866//organelle inner membrane;GO:0031224//intrinsic to membrane;GO:0042598	GO:0006081//cellular aldehyde metabolic process;GO:0006979//response to oxidative stress;GO:0007399//nervous system development;GO:0009888//tissue development;GO:0044238//primary metabolic process	GO:0004030//aldehyde dehydrogenase [NAD(P)+] activity	224	ALDH3A2	126	1281	1278	306	4791	3933	330	4909	4640	11	52	26	0	84	112	17	111	71	8	15	45	54	106
ALDH3B1	aldehyde dehydrogenase 3B1|aldehyde dehydrogenase 7|aldehyde dehydrogenase family 3 member B1	aldehyde dehydrogenase 3 family, member B1	-	GO:0044237//cellular metabolic process;GO:0044238//primary metabolic process;GO:0044281//small molecule metabolic process	GO:0016620//oxidoreductase activity, acting on the aldehyde or oxo group of donors, NAD or NADP as acceptor	221	ALDH3B1	36	2820	3639	8	942	382	4	649	358	2	262	165	4	209	173	0	110	134	0	15	69	34	49
ALDH4A1	L-glutamate gamma-semialdehyde dehydrogenase|P5C dehydrogenase|aldehyde dehydrogenase family 4 member A1|delta-1-pyrroline-5-carboxylate dehydrogenase, mitochondrial|mitochondrial delta-1-pyrroline 5-carboxylate dehydrogenase	aldehyde dehydrogenase 4 family, member A1	GO:0031980	GO:0006560//proline metabolic process	GO:0004030//aldehyde dehydrogenase [NAD(P)+] activity;GO:0016646//oxidoreductase activity, acting on the CH-NH group of donors, NAD or NADP as acceptor	8659	ALDH4A1	0	471	486	0	331	414	3	299	261	0	317	272	2	1316	1064	2	897	785	0	114	353	738	948
ALDH5A1	NAD(+)-dependent succinic semialdehyde dehydrogenase|mitochondrial succinate semialdehyde dehydrogenase|succinate-semialdehyde dehydrogenase, mitochondrial	aldehyde dehydrogenase 5 family, member A1	GO:0000267//cell fraction;GO:0031980	GO:0006631//fatty acid metabolic process;GO:0006644//phospholipid metabolic process;GO:0006677//glycosylceramide metabolic process;GO:0006790//sulfur compound metabolic process;GO:0007399//nervous system development;GO:0009064//glutamine family amino acid metabolic process;GO:0009448//gamma-aminobutyric acid metabolic process;GO:0019318//hexose metabolic process;GO:0022900//electron transport cha…	GO:0016620//oxidoreductase activity, acting on the aldehyde or oxo group of donors, NAD or NADP as acceptor;GO:0042802//identical protein binding	7915	ALDH5A1	0	174	98	0	68	119	0	120	84	43	1993	1458	8	818	549	8	628	487	12	48	202	75	199
ALDH6A1	malonate-semialdehyde dehydrogenase|methylmalonate-semialdehyde dehydrogenase [acylating], mitochondrial|mitochondrial acylating methylmalonate-semialdehyde dehydrogenase	aldehyde dehydrogenase 6 family, member A1	GO:0043231//intracellular membrane-bounded organelle	GO:0006208//pyrimidine nucleobase catabolic process;GO:0006573//valine metabolic process;GO:0009063//cellular amino acid catabolic process;GO:0045444//fat cell differentiation	GO:0005504//fatty acid binding;GO:0016620//oxidoreductase activity, acting on the aldehyde or oxo group of donors, NAD or NADP as acceptor;GO:0016788//hydrolase activity, acting on ester bonds	4329	ALDH6A1	246	190	215	38	36	20	36	34	31	114	69	63	240	213	261	317	281	388	170	42	162	188	445
ALDH8A1	aldehyde dehydrogenase 12|aldehyde dehydrogenase family 8 member A1|aldehyde dehydrogenase family protein	aldehyde dehydrogenase 8 family, member A1	GO:0044424//intracellular part	GO:0001523//retinoid metabolic process;GO:0035238//vitamin A biosynthetic process	GO:0016620//oxidoreductase activity, acting on the aldehyde or oxo group of donors, NAD or NADP as acceptor	64577	ALDH8A1	0	21	30	0	22	26	2	25	24	0	35	38	0	42	39	0	26	37	0	0	16	9	12
ALDH9A1	4-trimethylaminobutyraldehyde dehydrogenase|R-aminobutyraldehyde dehydrogenase|aldehyde dehydrogenase (NAD+)|aldehyde dehydrogenase E3 isozyme|aldehyde dehydrogenase family 9 member A1|gamma-aminobutyraldehyde dehydrogenase	aldehyde dehydrogenase 9 family, member A1	GO:0005856//cytoskeleton;GO:0043231//intracellular membrane-bounded organelle;GO:0044444//cytoplasmic part	GO:0006577;GO:0042133//neurotransmitter metabolic process;GO:0048513//organ development	GO:0000166//nucleotide binding;GO:0004030//aldehyde dehydrogenase [NAD(P)+] activity;GO:0042802//identical protein binding	223	ALDH9A1	2946	1623	2199	3384	1801	2363	1164	1123	1045	2491	1602	1736	3925	2544	3035	1724	981	1264	1034	175	784	750	1684
ALDOA	fructose-1,6-bisphosphate triosephosphate-lyase|fructose-bisphosphate aldolase A|lung cancer antigen NY-LU-1|muscle-type aldolase	aldolase A, fructose-bisphosphate	GO:0005856//cytoskeleton;GO:0030017//sarcomere;GO:0031988//membrane-bounded vesicle;GO:0042995//cell projection;GO:0043231//intracellular membrane-bounded organelle	GO:0006000//fructose metabolic process;GO:0006007//glucose catabolic process;GO:0006936//muscle contraction;GO:0009206;GO:0019725//cellular homeostasis;GO:0030036//actin cytoskeleton organization	GO:0008092//cytoskeletal protein binding;GO:0016832//aldehyde-lyase activity;GO:0048029//monosaccharide binding	226	ALDOA	3605	19502	22221	7353	39762	42324	5813	33137	32343	1400	9432	11094	7825	49125	48734	6358	20499	23824	2815	3793	17064	18997	27935
ALDOB	aldolase 2|aldolase B, fructose-bisphosphatase|fructose-bisphosphate aldolase B|liver-type aldolase	aldolase B, fructose-bisphosphate	GO:0000323//lytic vacuole;GO:0005789//endoplasmic reticulum membrane;GO:0005813//centrosome;GO:0042598	GO:0001101//response to acid;GO:0006000//fructose metabolic process;GO:0006007//glucose catabolic process;GO:0006734//NADH metabolic process;GO:0006950//response to stress;GO:0007154//cell communication;GO:0009746;GO:0010038//response to metal ion;GO:0031960//response to corticosteroid stimulus;GO:0032868//response to insulin stimulus;GO:0034097//response to cytokine stimulus;GO:0043462//regulati…	GO:0005543//phospholipid binding;GO:0016832//aldehyde-lyase activity;GO:0019899//enzyme binding;GO:0048029//monosaccharide binding	229	ALDOB	0	1	4	12	8	13	2	7	8	0	6	8	3	6	2	1	13	7	8	0	2	15	9
ALDOC	aldolase 3|brain-type aldolase|fructoaldolase C|fructose-1,6-biphosphate triosephosphate lyase|fructose-bisphosphate aldolase C	aldolase C, fructose-bisphosphate	GO:0043005//neuron projection;GO:0043231//intracellular membrane-bounded organelle;GO:0043232	GO:0006000//fructose metabolic process;GO:0006007//glucose catabolic process;GO:0006950//response to stress;GO:0009719;GO:0009887//organ morphogenesis;GO:0010033//response to organic substance;GO:0012501//programmed cell death;GO:0051260//protein homooligomerization;GO:0051262//protein tetramerization	GO:0005515//protein binding;GO:0016832//aldehyde-lyase activity	230	ALDOC	353	193	252	168	127	92	196	112	51	157	83	163	408	622	272	171	95	94	106	24	74	167	111
ALG1	GDP-Man:GlcNAc2-PP-dolichol mannosyltransferase|GDP-mannose-dolichol diphosphochitobiose mannosyltransferase|asparagine-linked glycosylation 1 homolog (yeast, beta-1,4-mannosyltransferase)|asparagine-linked glycosylation 1, beta-1,4-mannosyltransferase homolog|asparagine-linked glycosylation protein 1 homolog|beta-1,4 mannosyltransferase|beta-1,4-mannosyltransferase|chitobiosyldiphosphodolichol b…	asparagine-linked glycosylation 1, beta-1,4-mannosyltransferase homolog (S. cerevisiae)	GO:0031090//organelle membrane;GO:0031224//intrinsic to membrane;GO:0043231//intracellular membrane-bounded organelle	GO:0006487//protein N-linked glycosylation;GO:0008610//lipid biosynthetic process	GO:0019187//beta-1,4-mannosyltransferase activity	56052	ALG1	563	317	349	473	401	240	208	234	198	440	266	272	1220	880	910	642	394	423	389	48	235	245	461
ALG10	alpha-1,2-glucosyltransferase ALG10-A|alpha-2-glucosyltransferase ALG10-A|alpha2-glucosyltransferase|asparagine-linked glycosylation 10 homolog (yeast, alpha-1,2-glucosyltransferase)|asparagine-linked glycosylation 10, alpha-1,2-glucosyltransferase homolog|asparagine-linked glycosylation protein 10 homolog A|derepression of ITR1 expression 2 homolog|dol-P-Glc:Glc(2)Man(9)GlcNAc(2)-PP-Dol alpha-1,…	asparagine-linked glycosylation 10, alpha-1,2-glucosyltransferase homolog (S. pombe)	GO:0031090//organelle membrane;GO:0031224//intrinsic to membrane;GO:0043231//intracellular membrane-bounded organelle	GO:0006487//protein N-linked glycosylation	GO:0016247//channel regulator activity;GO:0016757//transferase activity, transferring glycosyl groups	84920	ALG10	118	218	209	167	148	130	111	118	181	241	246	232	242	309	343	324	462	462	181	64	153	281	391
ALG10B	alpha-1,2-glucosyltransferase ALG10-A|alpha-2-glucosyltransferase ALG10-B|asparagine-linked glycosylation 10 homolog B (yeast, alpha-1,2-glucosyltransferase)|asparagine-linked glycosylation 10, alpha-1,2-glucosyltransferase homolog B|asparagine-linked glycosylation protein 10 homolog B|dolichyl-P-Glc:Glc(2)Man(9)GlcNAc(2)-PP-dolichol alpha-1,2- glucosyltransferase|modifier of the HERG potassium c…	asparagine-linked glycosylation 10, alpha-1,2-glucosyltransferase homolog B (yeast)	GO:0031090//organelle membrane;GO:0031224//intrinsic to membrane;GO:0043231//intracellular membrane-bounded organelle	GO:0006487//protein N-linked glycosylation	GO:0016247//channel regulator activity;GO:0016757//transferase activity, transferring glycosyl groups	144245	ALG10B	585	534	603	395	305	412	375	299	421	1136	835	898	905	969	1131	663	1557	1601	500	144	485	641	1048
ALG11	GDP-Man:Man(3)GlcNAc(2)-PP-Dol alpha-1,2-mannosyltransferase|GDP-Man:Man(3)GlcNAc(2)-PP-dolichol alpha-1,2-mannosyltransferase|asparagine-linked glycosylation 11, alpha-1,2-mannosyltransferase homolog|asparagine-linked glycosylation protein 11 homolog|glycolipid 2-alpha-mannosyltransferase	asparagine-linked glycosylation 11, alpha-1,2-mannosyltransferase homolog (yeast)	GO:0030684//preribosome;GO:0031224//intrinsic to membrane;GO:0031981//nuclear lumen	GO:0006487//protein N-linked glycosylation;GO:0022403;GO:0042254//ribosome biogenesis;GO:0048232//male gamete generation;GO:0048869//cellular developmental process	GO:0005488//binding;GO:0016740//transferase activity	440138	ALG11	150	144	193	469	295	379	380	275	348	487	430	496	653	659	804	715	773	853	675	151	348	889	747
ALG12	asparagine-linked glycosylation 12 homolog (S. cerevisiae, alpha-1,6-mannosyltransferase)|asparagine-linked glycosylation 12 homolog (yeast, alpha-1,6-mannosyltransferase)|asparagine-linked glycosylation 12, alpha-1,6-mannosyltransferase homolog|asparagine-linked glycosylation protein 12 homolog|dol-P-Man dependent alpha-1,6-mannosyltransferase|dol-P-Man:Man(7)GlcNAc(2)-PP-Dol alpha-1,6-mannosylt…	asparagine-linked glycosylation 12, alpha-1,6-mannosyltransferase homolog (S. cerevisiae)	GO:0005789//endoplasmic reticulum membrane;GO:0031224//intrinsic to membrane	GO:0006487//protein N-linked glycosylation;GO:0006497//protein lipidation	GO:0000030//mannosyltransferase activity	79087	ALG12	783	580	590	1141	1056	739	716	863	689	698	629	581	2102	1653	1375	1336	983	867	549	103	338	508	691
ALG13	N-acetylglucosaminyldiphosphodolichol N-acetylglucosaminyltransferase|UDP-N-acetylglucosamine transferase subunit ALG13 homolog|asparagine-linked glycosylation 13 homolog|glycosyltransferase 28 domain-containing protein 1|hematopoietic stem/progenitor cells protein MDS031|putative bifunctional UDP-N-acetylglucosamine transferase and deubiquitinase ALG13|tudor domain containing 13	asparagine-linked glycosylation 13 homolog (S. cerevisiae)	GO:0031090//organelle membrane;GO:0043231//intracellular membrane-bounded organelle	GO:0006487//protein N-linked glycosylation;GO:0030258//lipid modification	GO:0005488//binding;GO:0008375//acetylglucosaminyltransferase activity	79868	ALG13	20	1825	1700	44	965	1187	13	732	765	25	2663	2206	14	1917	2251	20	1744	1987	16	287	1024	1552	1894
ALG14	UDP-N-acetylglucosamine transferase subunit ALG14 homolog	asparagine-linked glycosylation 14 homolog (S. cerevisiae)	GO:0031090//organelle membrane;GO:0031224//intrinsic to membrane;GO:0043231//intracellular membrane-bounded organelle	GO:0006487//protein N-linked glycosylation	GO:0008375//acetylglucosaminyltransferase activity	199857	ALG14	240	106	138	214	162	104	114	84	64	129	85	85	401	184	244	266	93	80	113	20	95	57	127
ALG1L2	asparagine-linked glycosylation 1-like 2|putative glycosyltransferase ALG1L2	asparagine-linked glycosylation 1-like 2	GO:0031090//organelle membrane;GO:0031224//intrinsic to membrane;GO:0043231//intracellular membrane-bounded organelle	GO:0006487//protein N-linked glycosylation;GO:0008610//lipid biosynthetic process	GO:0019187//beta-1,4-mannosyltransferase activity	644974	ALG1L2	19	11	18	1	4	1	1	4	3	18	12	26	22	12	15	51	21	47	32	2	24	3	21
ALG2	GDP-Man:Man(1)GlcNAc(2)-PP-Dol alpha-1,3-mannosyltransferase|GDP-Man:Man(1)GlcNAc(2)-PP-dolichol mannosyltransferase|GDP-Man:Man(2)GlcNAc(2)-PP-Dol alpha-1,6-mannosyltransferase|alpha-1,3-mannosyltransferase ALG2|alpha-1,3/1,6-mannosyltransferase ALG2|asparagine-linked glycosylation 2 homolog (S. cerevisiae, alpha-1,3-mannosyltransferase)|asparagine-linked glycosylation 2 homolog (yeast, alpha-1,…	asparagine-linked glycosylation 2, alpha-1,3-mannosyltransferase homolog (S. cerevisiae)	GO:0005626//insoluble fraction;GO:0031090//organelle membrane;GO:0031224//intrinsic to membrane;GO:0043231//intracellular membrane-bounded organelle;GO:0044444//cytoplasmic part	GO:0006487//protein N-linked glycosylation;GO:0010038//response to metal ion	GO:0000030//mannosyltransferase activity;GO:0046983//protein dimerization activity	85365	ALG2	71	1115	1090	504	5961	3112	581	6025	5797	420	4993	5607	215	2617	3000	455	2986	3373	484	1533	3214	11329	9114
ALG3	Not56-like protein|asparagine-linked glycosylation 3 homolog (S. cerevisiae, alpha-1,3-mannosyltransferase)|asparagine-linked glycosylation 3 homolog (yeast, alpha-1,3-mannosyltransferase)|asparagine-linked glycosylation 3, alpha-1,3- mannosyltransferase homolog|asparagine-linked glycosylation protein 3 homolog|carbohydrate deficient glycoprotein syndrome type IV|dol-P-Man dependent alpha(1-3)-ma…	asparagine-linked glycosylation 3, alpha-1,3- mannosyltransferase homolog (S. cerevisiae)	GO:0031090//organelle membrane;GO:0031224//intrinsic to membrane;GO:0043231//intracellular membrane-bounded organelle;GO:0044425//membrane part	GO:0006487//protein N-linked glycosylation	GO:0000030//mannosyltransferase activity	10195	ALG3	141	805	1049	71	596	427	38	493	369	83	485	578	221	1333	1381	101	400	547	57	77	348	426	749
ALG5	Alg5, S. cerevisiae, homolog of|asparagine-linked glycosylation 5 homolog (S. cerevisiae, dolichyl-phosphate beta-glucosyltransferase)|asparagine-linked glycosylation 5 homolog (yeast, dolichyl-phosphate beta-glucosyltransferase)|asparagine-linked glycosylation 5, dolichyl-phosphate beta-glucosyltransferase homolog|asparagine-linked glycosylation protein 5 homolog|dolP-glucosyltransferase|dolichy…	asparagine-linked glycosylation 5, dolichyl-phosphate beta-glucosyltransferase homolog (S. cerevisiae)	GO:0031090//organelle membrane;GO:0031224//intrinsic to membrane;GO:0043231//intracellular membrane-bounded organelle	GO:0006487//protein N-linked glycosylation;GO:0009855//determination of bilateral symmetry	GO:0035251//UDP-glucosyltransferase activity	29880	ALG5	269	505	652	276	692	511	201	442	455	463	1052	1148	915	1542	1675	716	791	662	314	170	544	1024	1300
ALG6	Man(9)GlcNAc(2)-PP-Dol alpha-1,3-glucosyltransferase|asparagine-linked glycosylation 6 homolog (S. cerevisiae, alpha-1,3-glucosyltransferase)|asparagine-linked glycosylation 6 homolog (yeast, alpha-1,3-glucosyltransferase)|asparagine-linked glycosylation 6, alpha-1,3-glucosyltransferase homolog|asparagine-linked glycosylation protein 6 homolog|dol-P-Glc:Man(9)GlcNAc(2)-PP-Dol alpha-1,3-glucosyltr…	asparagine-linked glycosylation 6, alpha-1,3-glucosyltransferase homolog (S. cerevisiae)	GO:0031090//organelle membrane;GO:0031224//intrinsic to membrane;GO:0043231//intracellular membrane-bounded organelle	GO:0006487//protein N-linked glycosylation	GO:0016758//transferase activity, transferring hexosyl groups	29929	ALG6	491	459	512	274	240	171	180	179	144	526	410	358	987	712	778	614	620	618	352	57	284	195	420
ALG8	HUSSY-02|asparagine-linked glycosylation 8 homolog (S. cerevisiae, alpha-1,3-glucosyltransferase)|asparagine-linked glycosylation 8 homolog (yeast, alpha-1,3-glucosyltransferase)|asparagine-linked glycosylation 8, alpha-1,3-glucosyltransferase homolog|asparagine-linked glycosylation protein 8 homolog|dol-P-Glc:Glc(1)Man(9)GlcNAc(2)-PP-dolichyl alpha-1,3-glucosyltransferase|dolichyl pyrophosphate …	asparagine-linked glycosylation 8, alpha-1,3-glucosyltransferase homolog (S. cerevisiae)	GO:0031090//organelle membrane;GO:0031224//intrinsic to membrane;GO:0043231//intracellular membrane-bounded organelle	GO:0006487//protein N-linked glycosylation	GO:0000030//mannosyltransferase activity	79053	ALG8	61	452	586	75	604	386	48	351	361	69	343	445	255	1476	1398	229	913	1133	90	146	621	584	1118
ALG9	alpha-1,2-mannosyltransferase ALG9|asparagine-linked glycosylation 9 homolog (S. cerevisiae, alpha- 1,2-mannosyltransferase)|asparagine-linked glycosylation 9 homolog (yeast, alpha- 1,2-mannosyltransferase)|asparagine-linked glycosylation 9, alpha-1,2-mannosyltransferase homolog|asparagine-linked glycosylation protein 9 homolog|disrupted in bipolar affective disorder 1|disrupted in bipolar disord…	asparagine-linked glycosylation 9, alpha-1,2-mannosyltransferase homolog (S. cerevisiae)	GO:0005789//endoplasmic reticulum membrane;GO:0031224//intrinsic to membrane	GO:0006487//protein N-linked glycosylation;GO:0006497//protein lipidation	GO:0016740//transferase activity	79796	ALG9	0	511	579	0	389	299	0	299	237	0	987	1081	0	1302	1381	0	1006	1008	2	124	425	727	1177
ALK	ALK tyrosine kinase receptor|CD246 antigen|mutant anaplastic lymphoma kinase	anaplastic lymphoma receptor tyrosine kinase	GO:0016021//integral to membrane	GO:0006468//protein phosphorylation;GO:0007167//enzyme linked receptor protein signaling pathway;GO:0048731	GO:0004713//protein tyrosine kinase activity;GO:0004871//signal transducer activity;GO:0032559	238	ALK	0	0	2	3	0	2	2	6	4	0	2	3	0	3	6	0	0	2	0	0	0	4	2
ALKBH1	DNA lyase ABH1|DNA oxidative demethylase ALKBH1|alkylated DNA repair protein alkB homolog 1|alkylation repair, alkB homolog|alpha-ketoglutarate-dependent dioxygenase ABH1	alkB, alkylation repair homolog 1 (E. coli)	GO:0000790//nuclear chromatin	GO:0006281//DNA repair;GO:0010467//gene expression;GO:0016070//RNA metabolic process;GO:0016477//cell migration;GO:0030030//cell projection organization;GO:0035510;GO:0040007//growth;GO:0043009//chordate embryonic development;GO:0043523//regulation of neuron apoptotic process;GO:0048513//organ development;GO:0048869//cellular developmental process;GO:0055114//oxidation-reduction process	GO:0005506//iron ion binding;GO:0016701//oxidoreductase activity, acting on single donors with incorporation of molecular oxygen;GO:0016706//oxidoreductase activity, acting on paired donors, with incorporation or reduction of molecular oxygen, 2-oxoglutarate as one donor, and incorporation of one atom each of oxygen into both donors;GO:0016835//carbon-oxygen lyase activity	8846	ALKBH1	147	192	159	666	376	406	622	308	453	303	250	231	588	268	337	795	431	397	531	121	231	687	523
ALKBH2	2OG-Fe(II) oxy DC1|DNA oxidative demethylase ALKBH2|alkylated DNA repair protein alkB homolog 2|alpha-ketoglutarate-dependent dioxygenase alkB homolog 2|oxy DC1	alkB, alkylation repair homolog 2 (E. coli)	GO:0031981//nuclear lumen	GO:0006281//DNA repair;GO:0035510;GO:0070989//oxidative demethylation	GO:0003677//DNA binding;GO:0004518//nuclease activity;GO:0005506//iron ion binding;GO:0016701//oxidoreductase activity, acting on single donors with incorporation of molecular oxygen;GO:0016706//oxidoreductase activity, acting on paired donors, with incorporation or reduction of molecular oxygen, 2-oxoglutarate as one donor, and incorporation of one atom each of oxygen into both donors	121642	ALKBH2	15	146	144	6	74	38	4	68	45	36	236	242	33	372	285	8	62	86	3	7	48	72	114
ALKBH3	alkylated DNA repair protein alkB homolog 3|alpha-ketoglutarate-dependent dioxygenase alkB homolog 3|prostate cancer antigen 1|prostate cancer antigen-1	alkB, alkylation repair homolog 3 (E. coli)	GO:0031981//nuclear lumen	GO:0006281//DNA repair;GO:0035511//oxidative DNA demethylation	GO:0003677//DNA binding;GO:0004518//nuclease activity;GO:0005506//iron ion binding;GO:0016701//oxidoreductase activity, acting on single donors with incorporation of molecular oxygen;GO:0016706//oxidoreductase activity, acting on paired donors, with incorporation or reduction of molecular oxygen, 2-oxoglutarate as one donor, and incorporation of one atom each of oxygen into both donors;GO:0019842…	221120	ALKBH3	600	322	441	347	261	190	289	171	156	403	352	397	877	552	642	639	285	360	322	45	219	144	450
ALKBH4	alkylated DNA repair protein alkB homolog 4|alpha-ketoglutarate-dependent dioxygenase alkB homolog 4|probable alpha-ketoglutarate-dependent dioxygenase ABH4	alkB, alkylation repair homolog 4 (E. coli)	GO:0043231//intracellular membrane-bounded organelle	GO:0008152//metabolic process	GO:0016701//oxidoreductase activity, acting on single donors with incorporation of molecular oxygen;GO:0016706//oxidoreductase activity, acting on paired donors, with incorporation or reduction of molecular oxygen, 2-oxoglutarate as one donor, and incorporation of one atom each of oxygen into both donors;GO:0043169//cation binding	54784	ALKBH4	187	107	149	253	173	175	243	174	184	273	80	140	404	327	246	333	149	227	117	40	111	178	334
ALKBH5	RNA demethylase ALKBH5|alkylated DNA repair protein alkB homolog 5|alpha-ketoglutarate-dependent dioxygenase alkB homolog 5|oxoglutarate and iron-dependent oxygenase domain containing|probable alpha-ketoglutarate-dependent dioxygenase ABH5	alkB, alkylation repair homolog 5 (E. coli)	GO:0031224//intrinsic to membrane	GO:0008152//metabolic process	GO:0016701//oxidoreductase activity, acting on single donors with incorporation of molecular oxygen;GO:0043169//cation binding	54890	ALKBH5	3226	2647	2999	2632	3274	2819	2082	2371	2392	9194	8366	7892	3025	3133	3231	2421	1903	2494	1280	256	1105	1757	2695
ALKBH6	alkylated DNA repair protein alkB homolog 6|alkylation repair homolog 6|alpha-ketoglutarate-dependent dioxygenase alkB homolog 6|probable alpha-ketoglutarate-dependent dioxygenase ABH6	alkB, alkylation repair homolog 6 (E. coli)	GO:0044424//intracellular part	-	GO:0016491//oxidoreductase activity	84964	ALKBH6	64	261	221	113	351	388	75	241	182	54	210	223	179	488	454	103	224	276	48	59	191	166	397
ALKBH7	alkylated DNA repair protein alkB homolog 7|alpha-ketoglutarate-dependent dioxygenase alkB homolog 7, mitochondrial|probable alpha-ketoglutarate-dependent dioxygenase ABH7|spermatogenesis associated 11|spermatogenesis cell proliferation related protein|spermatogenesis cell proliferation-related protein|spermatogenesis-associated protein 11	alkB, alkylation repair homolog 7 (E. coli)	GO:0043231//intracellular membrane-bounded organelle	GO:0008152//metabolic process	GO:0016701//oxidoreductase activity, acting on single donors with incorporation of molecular oxygen;GO:0016706//oxidoreductase activity, acting on paired donors, with incorporation or reduction of molecular oxygen, 2-oxoglutarate as one donor, and incorporation of one atom each of oxygen into both donors;GO:0043169//cation binding	84266	ALKBH7	2267	1227	1487	747	709	430	731	641	498	853	612	743	1026	677	602	1137	201	213	467	64	296	474	721
ALKBH8	AlkB homologue 8|S-adenosyl-L-methionine-dependent tRNA methyltransferase ABH8|alkylated DNA repair protein alkB homolog 8|probable alpha-ketoglutarate-dependent dioxygenase ABH8|tRNA (carboxymethyluridine(34)-5-O)-methyltransferase ABH8	alkB, alkylation repair homolog 8 (E. coli)	GO:0043231//intracellular membrane-bounded organelle;GO:0044444//cytoplasmic part	GO:0001510//RNA methylation;GO:0033554//cellular response to stress	GO:0003676//nucleic acid binding;GO:0008175//tRNA methyltransferase activity;GO:0043169//cation binding	91801	ALKBH8	301	313	311	289	229	193	217	134	152	375	416	297	709	685	721	220	497	453	189	43	145	275	373
ALMS1	Alstrom syndrome protein 1	Alstrom syndrome 1	GO:0005815//microtubule organizing center;GO:0042995//cell projection	GO:0006639//acylglycerol metabolic process;GO:0007281//germ cell development;GO:0008283//cell proliferation;GO:0010927;GO:0012501//programmed cell death;GO:0019932//second-messenger-mediated signaling;GO:0033500//carbohydrate homeostasis;GO:0040007//growth;GO:0042462//eye photoreceptor cell development;GO:0045595//regulation of cell differentiation;GO:0050953//sensory perception of light stimulus…	-	7840	ALMS1	839	1398	1750	359	513	653	220	432	476	1816	2823	2745	984	2183	2274	436	2215	2253	380	182	662	761	1374
ALMS1P	-	Alstrom syndrome 1 pseudogene	GO:0005815//microtubule organizing center;GO:0042995//cell projection	GO:0006639//acylglycerol metabolic process;GO:0007281//germ cell development;GO:0008283//cell proliferation;GO:0010927;GO:0012501//programmed cell death;GO:0019932//second-messenger-mediated signaling;GO:0033500//carbohydrate homeostasis;GO:0040007//growth;GO:0042462//eye photoreceptor cell development;GO:0050953//sensory perception of light stimulus;GO:0050954//sensory perception of mechanical s…	-	200420	ALMS1P	1	2	5	0	3	0	0	6	0	0	1	6	2	2	4	2	2	3	3	0	3	8	2
ALOX12	12(S)-lipoxygenase|12S-lipoxygenase|arachidonate 12-lipoxygenase, 12S-type|lipoxin synthase 12-LO|platelet 12-LOX|platelet-type 12-lipoxygenase|platelet-type lipoxygenase 12	arachidonate 12-lipoxygenase	GO:0005886//plasma membrane;GO:0044444//cytoplasmic part	GO:0001503//ossification;GO:0001906//cell killing;GO:0006691//leukotriene metabolic process;GO:0006801//superoxide metabolic process;GO:0008283//cell proliferation;GO:0010033//response to organic substance;GO:0010467//gene expression;GO:0010594//regulation of endothelial cell migration;GO:0010952//positive regulation of peptidase activity;GO:0016049//cell growth;GO:0030155//regulation of cell adh…	GO:0016702//oxidoreductase activity, acting on single donors with incorporation of molecular oxygen, incorporation of two atoms of oxygen;GO:0016803;GO:0046914//transition metal ion binding	239	ALOX12	60	68	70	68	41	80	97	66	74	54	62	80	48	46	62	63	111	122	43	6	42	33	104
ALOX12B	12R-lipoxygenase|arachidonate 12-lipoxygenase, 12R-type|epidermis-type lipoxygenase 12	arachidonate 12-lipoxygenase, 12R type	-	GO:0006691//leukotriene metabolic process;GO:0009888//tissue development	GO:0016702//oxidoreductase activity, acting on single donors with incorporation of molecular oxygen, incorporation of two atoms of oxygen;GO:0046914//transition metal ion binding	242	ALOX12B	1	4	2	2	0	0	2	0	0	0	0	0	0	0	0	0	0	0	0	0	0	0	0
ALOX12P2	-	arachidonate 12-lipoxygenase pseudogene 2	GO:0005737//cytoplasm	GO:0000038//very long-chain fatty acid metabolic process;GO:0001503//ossification;GO:0006691//leukotriene metabolic process;GO:0006952//defense response	GO:0016702//oxidoreductase activity, acting on single donors with incorporation of molecular oxygen, incorporation of two atoms of oxygen;GO:0046914//transition metal ion binding	245	ALOX12P2	1	3	2	1	4	2	1	1	1	13	0	6	45	30	27	34	75	72	31	6	23	26	47
ALOX15	12/15-lipoxygenase|15-LOX|15-lipooxygenase-1|arachidonate 12-lipoxygenase, leukocyte-type|arachidonate omega-6 lipoxygenase	arachidonate 15-lipoxygenase	GO:0044444//cytoplasmic part	GO:0000038//very long-chain fatty acid metabolic process;GO:0001503//ossification;GO:0006691//leukotriene metabolic process;GO:0006952//defense response	GO:0016702//oxidoreductase activity, acting on single donors with incorporation of molecular oxygen, incorporation of two atoms of oxygen;GO:0016803;GO:0046914//transition metal ion binding	246	ALOX15	220	158	102	43	13	31	6	2	0	113	67	70	12	22	9	4	5	4	0	0	0	2	0
ALOX15B	15-LOX-B|15S-lipoxygenase|arachidonate 15-lipoxygenase 2|arachidonate 15-lipoxygenase B|arachidonate 15-lipoxygenase type II|arachidonate 15-lipoxygenase, second type|arachidonate omega(6) lipoxygenase|linoleate 13-lipoxygenase 15-LOb	arachidonate 15-lipoxygenase, type B	GO:0044424//intracellular part	GO:0001655//urogenital system development;GO:0006691//leukotriene metabolic process;GO:0008283//cell proliferation;GO:0012502//induction of programmed cell death;GO:0016477//cell migration;GO:0030855//epithelial cell differentiation;GO:0040008//regulation of growth;GO:0051726//regulation of cell cycle	GO:0016702//oxidoreductase activity, acting on single donors with incorporation of molecular oxygen, incorporation of two atoms of oxygen;GO:0046914//transition metal ion binding	247	ALOX15B	14	62	81	499	4037	928	1022	4854	3996	0	6	2	0	7	2	0	10	6	2	8	4	0	14
ALOX5	LOX-5|arachidonic 5-lipoxygenase alpha-10 isoform|arachidonic 5-lipoxygenase delta-10-13 isoform|arachidonic 5-lipoxygenase delta-13 isoform|arachidonic 5-lipoxygenase delta-p10 isoform|arachidonic acid 5-lipoxygenase|leukotriene A4 synthase	arachidonate 5-lipoxygenase	GO:0000267//cell fraction;GO:0005635//nuclear envelope;GO:0005886//plasma membrane;GO:0034399//nuclear periphery;GO:0043005//neuron projection;GO:0044444//cytoplasmic part	GO:0000038//very long-chain fatty acid metabolic process;GO:0002538;GO:0006691//leukotriene metabolic process;GO:0007600//sensory perception;GO:0019229//regulation of vasoconstriction;GO:0031667//response to nutrient levels	GO:0016702//oxidoreductase activity, acting on single donors with incorporation of molecular oxygen, incorporation of two atoms of oxygen;GO:0046914//transition metal ion binding	240	ALOX5	8839	10275	8509	97	444	364	108	674	573	456	841	317	598	1016	415	478	614	441	482	106	314	633	255
ALOX5AP	MK-886-binding protein	arachidonate 5-lipoxygenase-activating protein	GO:0005635//nuclear envelope;GO:0031090//organelle membrane;GO:0031224//intrinsic to membrane	GO:0000038//very long-chain fatty acid metabolic process;GO:0002538;GO:0006691//leukotriene metabolic process;GO:0019222//regulation of metabolic process;GO:0051260//protein homooligomerization;GO:0051592//response to calcium ion	GO:0016702//oxidoreductase activity, acting on single donors with incorporation of molecular oxygen, incorporation of two atoms of oxygen;GO:0030234//enzyme regulator activity;GO:0042802//identical protein binding;GO:0046983//protein dimerization activity;GO:0050543//icosatetraenoic acid binding	241	ALOX5AP	6	965	1036	27	3702	5052	2	676	928	34	16652	16788	216	52134	36837	86	6806	7966	106	2709	10740	10652	10192
ALPI	Kasahara isozyme|alkaline phosphomonoesterase|glycerophosphatase|intestinal alkaline phosphatase|intestinal-type alkaline phosphatase	alkaline phosphatase, intestinal	GO:0031224//intrinsic to membrane	GO:0006796//phosphate-containing compound metabolic process	GO:0016791//phosphatase activity;GO:0043169//cation binding	248	ALPI	0	0	0	0	0	0	0	0	0	0	2	0	0	0	0	0	0	0	0	0	0	0	0
ALPK1	alpha-protein kinase 1|chromosome 4 kinase|lymphocyte alpha-kinase|lymphocyte alpha-protein kinase	alpha-kinase 1	-	GO:0006464//cellular protein modification process	GO:0004672//protein kinase activity;GO:0032559	80216	ALPK1	13	1015	1117	8	362	357	22	388	423	4	561	475	5	301	356	27	1512	1524	16	108	510	405	814
ALPK2	alpha-protein kinase 2|heart alpha-kinase|heart alpha-protein kinase	alpha-kinase 2	-	GO:0006464//cellular protein modification process	GO:0004672//protein kinase activity;GO:0032559	115701	ALPK2	41	70	23	955	3820	1163	474	5713	1468	99	130	167	108	27	64	402	34	96	1137	119	396	466	241
ALPK3	alpha-protein kinase 3|muscle alpha-kinase|muscle alpha-protein kinase|myocyte induction differentiation originator	alpha-kinase 3	GO:0043231//intracellular membrane-bounded organelle	GO:0006464//cellular protein modification process;GO:0048513//organ development	GO:0004672//protein kinase activity;GO:0032559	57538	ALPK3	40	72	61	288	409	290	78	35	64	24	48	56	75	175	98	36	246	87	63	40	85	377	121
ALPP	Regan isozyme|alkaline phosphatase Regan isozyme|alkaline phosphatase, placental type|alkaline phosphomonoesterase|glycerophosphatase|placental alkaline phosphatase 1	alkaline phosphatase, placental	GO:0031224//intrinsic to membrane	GO:0006796//phosphate-containing compound metabolic process	GO:0016791//phosphatase activity;GO:0043169//cation binding	250	ALPP	2	6	6	0	0	0	0	0	0	2	0	2	0	1	0	0	0	0	0	0	0	0	0
ALS2	alsin|amyotrophic lateral sclerosis 2 chromosomal region candidate gene 6 protein|amyotrophic lateral sclerosis 2 protein	amyotrophic lateral sclerosis 2 (juvenile)	GO:0005768//endosome;GO:0005815//microtubule organizing center;GO:0030425//dendrite;GO:0030427//site of polarized growth;GO:0031252//cell leading edge;GO:0032991//macromolecular complex;GO:0042598;GO:0044297//cell body	GO:0002209//behavioral defense response;GO:0006996//organelle organization;GO:0007034//vacuolar transport;GO:0007270//neuron-neuron synaptic transmission;GO:0016192//vesicle-mediated transport;GO:0016601//Rac protein signal transduction;GO:0032321//positive regulation of Rho GTPase activity;GO:0032535//regulation of cellular component size;GO:0033036;GO:0033674//positive regulation of kinase acti…	GO:0005089//Rho guanyl-nucleotide exchange factor activity;GO:0005100//Rho GTPase activator activity;GO:0017048//Rho GTPase binding;GO:0030295//protein kinase activator activity;GO:0042802//identical protein binding	57679	ALS2	340	642	723	1569	1625	2627	956	1219	1574	382	534	601	1255	1717	1851	894	1959	1778	587	214	600	1360	1819
ALS2CL	ALS2 C-terminal-like protein	ALS2 C-terminal like	GO:0031410//cytoplasmic vesicle	GO:0006996//organelle organization;GO:0007266//Rho protein signal transduction;GO:0019222//regulation of metabolic process;GO:0033036	GO:0005088//Ras guanyl-nucleotide exchange factor activity;GO:0005515//protein binding;GO:0008047//enzyme activator activity	259173	ALS2CL	18	533	548	14	201	155	19	355	228	0	27	25	0	24	42	0	6	23	2	2	8	3	12
ALS2CR11	amyotrophic lateral sclerosis 2 chromosomal region candidate gene 11 protein	amyotrophic lateral sclerosis 2 (juvenile) chromosome region, candidate 11	-	-	-	151254	ALS2CR11	0	4	23	4	0	0	0	0	2	2	10	3	0	0	5	18	23	36	41	25	63	133	85
ALS2CR12	amyotrophic lateral sclerosis 2 chromosomal region candidate gene 12 protein	amyotrophic lateral sclerosis 2 (juvenile) chromosome region, candidate 12	GO:0044424//intracellular part	GO:0033124//regulation of GTP catabolic process	GO:0005488//binding	130540	ALS2CR12	4	43	46	1	45	51	6	44	41	2	20	29	2	37	59	6	98	142	5	1	58	31	88
ALS2CR8	amyotrophic lateral sclerosis 2 (juvenile) chromosome region, candidate 8|amyotrophic lateral sclerosis 2 chromosomal region candidate gene 8 protein|calcium-response factor|calcium-responsive transcription factor|testis development protein NYD-SP24	amyotrophic lateral sclerosis 2 (juvenile) chromosome region, candidate 8	GO:0031981//nuclear lumen	GO:0006351//transcription, DNA-dependent	GO:0001071//nucleic acid binding transcription factor activity	79800	CARF	42	554	545	17	106	78	8	80	137	26	293	259	6	273	333	19	471	538	7	44	182	194	332
ALX1	ALX homeobox protein 1|CART-1|cartilage paired-class homeoprotein 1	ALX homeobox 1	GO:0043231//intracellular membrane-bounded organelle;GO:0043234//protein complex	GO:0003002//regionalization;GO:0006357//regulation of transcription from RNA polymerase II promoter;GO:0007417//central nervous system development;GO:0014020;GO:0016337//cell-cell adhesion;GO:0035108//limb morphogenesis;GO:0048468//cell development;GO:0048562//embryonic organ morphogenesis	GO:0001071//nucleic acid binding transcription factor activity;GO:0003677//DNA binding;GO:0003712//transcription cofactor activity;GO:0046983//protein dimerization activity	8092	ALX1	0	0	0	4	0	0	0	0	0	0	0	0	0	0	0	3	0	0	88	3	8	30	2
ALX3	aristaless-like homeobox 3|homeobox protein aristaless-like 3|proline-rich transcription factor ALX3	ALX homeobox 3	GO:0043231//intracellular membrane-bounded organelle	GO:0006351//transcription, DNA-dependent;GO:0006915//apoptotic process;GO:0010468//regulation of gene expression;GO:0030326//embryonic limb morphogenesis;GO:0048562//embryonic organ morphogenesis	GO:0001071//nucleic acid binding transcription factor activity;GO:0003677//DNA binding	257	ALX3	32	35	20	30	56	38	29	64	37	65	51	53	40	53	25	14	77	46	30	2	23	24	31
ALX4	aristaless-like homeobox 4|homeobox protein aristaless-like 4|homeodomain transcription factor ALX4	ALX homeobox 4	GO:0043231//intracellular membrane-bounded organelle;GO:0043234//protein complex	GO:0003002//regionalization;GO:0006357//regulation of transcription from RNA polymerase II promoter;GO:0006915//apoptotic process;GO:0008544//epidermis development;GO:0030326//embryonic limb morphogenesis;GO:0048562//embryonic organ morphogenesis	GO:0001071//nucleic acid binding transcription factor activity;GO:0003677//DNA binding;GO:0046983//protein dimerization activity	60529	ALX4	0	4	5	4	2	2	4	10	2	0	3	0	0	0	4	0	2	6	0	0	0	0	0
AMACR	2-methylacyl-CoA racemase	alpha-methylacyl-CoA racemase	GO:0042579//microbody	GO:0006629//lipid metabolic process	GO:0016854//racemase and epimerase activity	23600	AMACR	2	38	16	0	25	6	0	12	14	0	5	43	4	76	63	2	113	90	0	10	58	47	140
AMBN	ameloblastin	ameloblastin (enamel matrix protein)	GO:0031012//extracellular matrix	GO:0001503//ossification;GO:0042476//odontogenesis;GO:0043062//extracellular structure organization	GO:0005102//receptor binding;GO:0030021//extracellular matrix structural constituent conferring compression resistance	258	AMBN	0	0	0	0	0	0	0	0	0	0	0	0	0	6	13	5	28	37	2	0	4	0	6
AMBP	bikunin|complex-forming glycoprotein heterogeneous in charge|growth-inhibiting protein 19|inter-alpha-trypsin inhibitor light chain|protein AMBP|protein HC|trypstatin|uristatin|uronic-acid-rich protein	alpha-1-microglobulin/bikunin precursor	GO:0016020//membrane;GO:0042598	GO:0002683//negative regulation of immune system process;GO:0006464//cellular protein modification process;GO:0006787;GO:0022414//reproductive process;GO:0043409//negative regulation of MAPK cascade;GO:0051234//establishment of localization;GO:0051704	GO:0004866//endopeptidase inhibitor activity;GO:0005246//calcium channel regulator activity;GO:0005506//iron ion binding;GO:0019865//immunoglobulin binding;GO:0042802//identical protein binding	259	AMBP	0	1	0	2	0	0	2	0	0	0	0	0	0	0	2	0	0	0	0	0	0	2	2
AMBRA1	DDB1 and CUL4 associated factor 3|WD repeat domain 94|activating molecule in BECN1-regulated autophagy protein 1|activating molecule in beclin-1-regulated autophagy	autophagy/beclin-1 regulator 1	GO:0031982//vesicle	GO:0006915//apoptotic process;GO:0007399//nervous system development;GO:0008283//cell proliferation;GO:0048869//cellular developmental process	GO:0005488//binding	55626	AMBRA1	890	905	1028	1903	1814	1639	2501	2060	2015	1451	1570	1467	1647	1177	1633	2264	2205	2246	1365	371	955	2700	3195
AMD1	S-adenosylmethionine decarboxylase 1|S-adenosylmethionine decarboxylase proenzyme	adenosylmethionine decarboxylase 1	GO:0044444//cytoplasmic part	GO:0006596//polyamine biosynthetic process;GO:0043009//chordate embryonic development	GO:0016831//carboxy-lyase activity	262	AMD1	840	3381	5062	1381	9069	5804	989	5959	4608	932	3984	4784	1198	5846	5761	1514	5572	5683	1246	1178	3433	8846	9093
AMDHD1	amidohydrolase domain-containing protein 1|probable imidazolonepropionase	amidohydrolase domain containing 1	GO:0044444//cytoplasmic part	GO:0006536//glutamate metabolic process;GO:0009075	GO:0016812//hydrolase activity, acting on carbon-nitrogen (but not peptide) bonds, in cyclic amides;GO:0043169//cation binding	144193	AMDHD1	49	50	54	9	15	17	2	11	8	3	11	4	16	5	20	2	13	14	2	0	4	6	8
AMDHD2	amidohydrolase domain-containing protein 2|glcNAc 6-P deacetylase|putative N-acetylglucosamine-6-phosphate deacetylase	amidohydrolase domain containing 2	-	GO:0006041//glucosamine metabolic process	GO:0016811//hydrolase activity, acting on carbon-nitrogen (but not peptide) bonds, in linear amides	51005	AMDHD2	114	446	236	116	445	261	195	719	514	444	2256	2316	121	398	238	77	136	148	35	30	69	112	151
AMFR	E3 ubiquitin-protein ligase AMFR|RING finger protein 45	autocrine motility factor receptor	GO:0005624//membrane fraction;GO:0016021//integral to membrane;GO:0030427//site of polarized growth;GO:0031227//intrinsic to endoplasmic reticulum membrane;GO:0043005//neuron projection;GO:0044297//cell body	GO:0006461//protein complex assembly;GO:0006984//ER-nucleus signaling pathway;GO:0016567//protein ubiquitination;GO:0023060;GO:0043161//proteasomal ubiquitin-dependent protein catabolic process	GO:0004871//signal transducer activity;GO:0019787//small conjugating protein ligase activity;GO:0046914//transition metal ion binding	267	AMFR	3019	2902	3381	3329	3970	3131	3252	3750	3133	2888	1715	2221	2182	1563	1790	3030	1954	2107	1541	301	999	3117	5956
AMH	Mullerian inhibiting factor|Mullerian inhibiting substance|anti-Muellerian hormone|muellerian-inhibiting factor|muellerian-inhibiting substance	anti-Mullerian hormone	GO:0044421//extracellular region part;GO:0044424//intracellular part	GO:0001541//ovarian follicle development;GO:0007154//cell communication;GO:0010033//response to organic substance;GO:0051091//positive regulation of sequence-specific DNA binding transcription factor activity	GO:0005126//cytokine receptor binding	268	AMH	9	16	8	5	33	10	15	56	4	23	32	28	14	30	10	2	15	15	1	4	3	19	10
AMICA1	adhesion molecule AMICA|adhesion molecule interacting with CXADR antigen 1|dendritic-cell specific protein CREA7-1|dendritic-cell specific protein CREA7-4|junctional adhesion molecule-like	adhesion molecule, interacts with CXADR antigen 1	GO:0031224//intrinsic to membrane;GO:0044459//plasma membrane part	GO:0009987//cellular process	-	120425	AMICA1	2438	23161	25644	306	2066	2016	103	1824	936	1206	8983	10042	1264	14375	12134	789	5132	8077	517	823	4616	2669	3917
AMIGO1	alivin-2|amphoterin-induced gene and ORF|amphoterin-induced protein 1	adhesion molecule with Ig-like domain 1	GO:0016021//integral to membrane;GO:0043005//neuron projection	GO:0007409//axonogenesis;GO:0008366//axon ensheathment;GO:0016337//cell-cell adhesion;GO:0031346//positive regulation of cell projection organization	GO:0005488//binding	57463	AMIGO1	10	6	6	6	8	2	0	2	0	2	2	0	0	2	0	0	2	2	0	0	2	2	0
AMIGO2	alivin 1|amphoterin induced gene 2|amphoterin-induced protein 2|differentially expressed in gastric adenocarcinoma|differentially expressed in gastric adenocarcinomas|transmembrane protein AMIGO2	adhesion molecule with Ig-like domain 2	GO:0016021//integral to membrane;GO:0043231//intracellular membrane-bounded organelle	GO:0016337//cell-cell adhesion;GO:0043066//negative regulation of apoptotic process	GO:0005488//binding	347902	AMIGO2	11	145	238	2	134	61	4	375	191	76	679	765	43	1221	812	21	252	289	11	48	121	718	741
AMIGO3	alivin-3|amphoterin-induced gene and ORF 3|amphoterin-induced protein 3	adhesion molecule with Ig-like domain 3	GO:0031224//intrinsic to membrane	GO:0016337//cell-cell adhesion;GO:0048731	GO:0005488//binding	386724	AMIGO3	178	181	196	390	534	536	203	291	378	9759	9863	10562	424	725	686	405	450	469	401	94	208	427	308
AMMECR1	AMME syndrome candidate gene 1 protein	Alport syndrome, mental retardation, midface hypoplasia and elliptocytosis chromosomal region gene 1	-	-	-	9949	AMMECR1	4	378	504	0	336	345	0	218	260	0	301	268	4	506	479	0	780	747	0	68	232	510	1407
AMMECR1L	AMME chromosomal region gene 1-like|AMMECR1-like protein	AMME chromosomal region gene 1-like	-	-	-	83607	AMMECR1L	41	1176	1024	43	1327	1399	46	1541	1363	40	1464	1461	25	1780	1768	17	2073	2067	30	364	873	2300	2348
AMN	amnionless homolog|protein amnionless|visceral endoderm-specific type 1 transmembrane protein	amnionless homolog (mouse)	GO:0031224//intrinsic to membrane	GO:0003008;GO:0033036	-	81693	AMN	7	31	16	3	13	12	12	18	8	754	1547	1467	212	355	939	85	52	186	45	18	164	38	65
AMN1	protein AMN1 homolog	antagonist of mitotic exit network 1 homolog (S. cerevisiae)	-	-	-	196394	AMN1	2	128	112	17	129	155	9	137	121	2	143	159	18	303	312	24	231	257	8	34	110	100	225
AMOT	angiomotin p130 isoform|angiomotin p80 isoform	angiomotin	GO:0009986//cell surface;GO:0016023//cytoplasmic membrane-bounded vesicle;GO:0031224//intrinsic to membrane;GO:0031252//cell leading edge;GO:0032432//actin filament bundle;GO:0043296//apical junction complex	GO:0001525//angiogenesis;GO:0001667//ameboidal cell migration;GO:0007369//gastrulation;GO:0008361//regulation of cell size;GO:0010595//positive regulation of endothelial cell migration;GO:0030154//cell differentiation;GO:0032233//positive regulation of actin filament bundle assembly;GO:0034329//cell junction assembly;GO:0042221//response to chemical stimulus;GO:0043009//chordate embryonic develop…	GO:0004871//signal transducer activity;GO:0005515//protein binding	154796	AMOT	32	140	250	4	127	17	22	93	65	2	18	21	2	20	34	8	153	89	9	10	33	198	236
AMOTL1	angiomotin-like protein 1|junction-enriched and associated protein	angiomotin like 1	GO:0043296//apical junction complex;GO:0044424//intracellular part	-	GO:0005515//protein binding	154810	AMOTL1	171	213	187	22	67	30	12	23	12	291	465	575	242	319	423	322	590	505	228	62	191	549	716
AMOTL2	Leman coiled-coil protein|angiomotin-like protein 2	angiomotin like 2	GO:0043296//apical junction complex	-	GO:0005515//protein binding	51421	AMOTL2	5	2	6	56	54	18	72	57	44	0	2	2	26	6	10	296	315	236	87	5	108	72	193
AMPD2	AMP deaminase 2|AMPD|adenosine monophosphate deaminase 2 (isoform L)	adenosine monophosphate deaminase 2	-	GO:0009112;GO:0009127//purine nucleoside monophosphate biosynthetic process	GO:0016814//hydrolase activity, acting on carbon-nitrogen (but not peptide) bonds, in cyclic amidines;GO:0043169//cation binding	271	AMPD2	1035	21519	15086	121	1557	1517	90	1180	1340	168	1814	1564	117	1228	1040	37	404	559	28	43	164	221	374
AMPD3	AMP aminohydrolase|AMP deaminase 3|adenosine monophosphate deaminase (isoform E)|erythrocyte AMP deaminase|erythrocyte type AMP deaminase|erythrocyte-specific AMP deaminase|myoadenylate deaminase	adenosine monophosphate deaminase 3	-	GO:0009112;GO:0009127//purine nucleoside monophosphate biosynthetic process;GO:0009169	GO:0016814//hydrolase activity, acting on carbon-nitrogen (but not peptide) bonds, in cyclic amidines;GO:0043169//cation binding	272	AMPD3	129	1647	1789	696	6258	8474	1291	12234	15074	18	262	245	161	3722	3852	65	1919	2658	71	310	1164	2014	9993
AMPH	amphiphysin (Stiff-Mann syndrome with breast cancer 128kD autoantigen)|amphiphysin I	amphiphysin	GO:0005856//cytoskeleton;GO:0008021//synaptic vesicle;GO:0033267//axon part;GO:0044459//plasma membrane part	GO:0007267//cell-cell signaling;GO:0007611//learning or memory;GO:0030100//regulation of endocytosis;GO:0043087//regulation of GTPase activity	GO:0046983//protein dimerization activity	273	AMPH	0	0	4	0	4	21	0	8	21	0	0	8	0	53	72	0	22	43	0	2	6	8	8
AMT	aminomethyltransferase, mitochondrial|glycine cleavage system T protein|glycine cleavage system protein T	aminomethyltransferase	GO:0019866//organelle inner membrane;GO:0043231//intracellular membrane-bounded organelle	GO:0006544//glycine metabolic process;GO:0006730//one-carbon metabolic process	GO:0008168//methyltransferase activity;GO:0016769//transferase activity, transferring nitrogenous groups;GO:0031406//carboxylic acid binding	275	AMT	14	548	322	0	82	17	0	72	25	8	506	356	0	161	103	0	96	91	0	11	30	21	29
AMY2A	1,4-alpha-D-glucan glucanohydrolase|alpha-amylase|amylase, pancreatic, alpha-2A|found in the pancreas|glycogenase|pancreatic alpha-amylase|pancreatic amylase 2A|pancreatic amylase alpha 2A	amylase, alpha 2A (pancreatic)	GO:0044421//extracellular region part	GO:0005975//carbohydrate metabolic process;GO:0032501//multicellular organismal process	GO:0016160//amylase activity;GO:0043168;GO:0046872//metal ion binding	279	AMY2A	8	1	0	2	0	0	0	0	0	1	0	0	0	0	2	0	0	0	0	0	0	0	0
AMY2B	1,4-alpha-D-glucan glucanohydrolase 2B|alpha-amylase 2B|carcinoid alpha-amylase|glycogenase	amylase, alpha 2B (pancreatic)	GO:0044421//extracellular region part	GO:0005975//carbohydrate metabolic process;GO:0032501//multicellular organismal process	GO:0016160//amylase activity;GO:0043168;GO:0046872//metal ion binding	280	AMY2B	926	798	656	146	112	137	143	147	134	1015	826	656	281	360	270	155	266	289	180	56	133	166	145
AMZ1	archaemetzincin-1|archeobacterial metalloproteinase-like protein 1|metalloproteinase-like protein	archaelysin family metallopeptidase 1	-	-	GO:0046914//transition metal ion binding;GO:0070011	155185	AMZ1	11	67	56	104	242	114	64	219	71	283	592	614	10	15	47	6	8	12	8	0	6	2	8
AMZ2	archaemetzincin-2|archaemetzincins-2|archeobacterial metalloproteinase-like protein 2	archaelysin family metallopeptidase 2	-	-	GO:0008233//peptidase activity;GO:0046872//metal ion binding;GO:0046914//transition metal ion binding;GO:0070011	51321	AMZ2	18	1920	1682	16	3558	1429	8	2607	1248	59	9222	7603	36	1447	1597	24	796	1201	11	128	730	709	1072
AMZ2P1	-	archaelysin family metallopeptidase 2 pseudogene 1	-	-	GO:0046914//transition metal ion binding;GO:0070011	201283	AMZ2P1	637	831	532	359	425	140	298	321	193	1679	2405	1675	258	222	100	248	153	114	153	19	64	93	91
ANAPC1	anaphase-promoting complex 1 (meiotic checkpoint regulator)|anaphase-promoting complex subunit 1|cyclosome subunit 1|mitotic checkpoint regulator|testis-specific gene 24 protein	anaphase promoting complex subunit 1	GO:0000152//nuclear ubiquitin ligase complex;GO:0031981//nuclear lumen;GO:0044444//cytoplasmic part	GO:0000087//M phase of mitotic cell cycle;GO:0043161//proteasomal ubiquitin-dependent protein catabolic process;GO:0051439//regulation of ubiquitin-protein ligase activity involved in mitotic cell cycle	GO:0005488//binding	64682	ANAPC1	1982	2160	2256	977	1030	710	958	1042	815	2322	2152	2109	4132	4231	4778	2061	3753	4097	1475	327	1429	1532	3238
ANAPC10	anaphase-promoting complex subunit 10|cyclosome subunit 10	anaphase promoting complex subunit 10	GO:0000152//nuclear ubiquitin ligase complex;GO:0031981//nuclear lumen;GO:0044444//cytoplasmic part	GO:0007088//regulation of mitosis;GO:0043161//proteasomal ubiquitin-dependent protein catabolic process;GO:0051439//regulation of ubiquitin-protein ligase activity involved in mitotic cell cycle	GO:0005488//binding;GO:0019787//small conjugating protein ligase activity	10393	ANAPC10	285	146	224	472	269	305	348	218	224	345	208	216	620	343	381	536	185	215	663	69	363	539	457
ANAPC11	APC11 anaphase promoting complex subunit 11 homolog|anaphase promoting complex subunit 11 (yeast APC11 homolog)|anaphase-promoting complex subunit 11|cyclosome subunit 11|hepatocellular carcinoma-associated RING finger protein	anaphase promoting complex subunit 11	GO:0000152//nuclear ubiquitin ligase complex;GO:0031981//nuclear lumen;GO:0044444//cytoplasmic part	GO:0000087//M phase of mitotic cell cycle;GO:0043161//proteasomal ubiquitin-dependent protein catabolic process;GO:0051439//regulation of ubiquitin-protein ligase activity involved in mitotic cell cycle	GO:0019787//small conjugating protein ligase activity;GO:0046914//transition metal ion binding	51529	ANAPC11	368	743	821	423	1191	887	427	989	875	375	854	1112	711	1518	1397	596	327	350	270	119	617	870	1035
ANAPC13	anaphase-promoting complex subunit 13|cyclosome subunit 13	anaphase promoting complex subunit 13	GO:0000152//nuclear ubiquitin ligase complex	GO:0000087//M phase of mitotic cell cycle;GO:0016567//protein ubiquitination	-	25847	ANAPC13	78	1110	1028	28	724	467	12	519	395	54	831	855	60	1280	1273	64	653	628	26	122	398	488	871
ANAPC16	anaphase-promoting complex subunit 16|centromere protein 27|cyclosome subunit 16|metabolic syndrome-associated protein	anaphase promoting complex subunit 16	GO:0000152//nuclear ubiquitin ligase complex	GO:0000087//M phase of mitotic cell cycle;GO:0032446//protein modification by small protein conjugation	-	119504	ANAPC16	3731	2719	3088	1277	1410	1061	1296	1240	1098	3690	2418	2842	3299	2622	2868	2281	1734	2094	1304	165	1102	807	2074
ANAPC2	anaphase-promoting complex subunit 2|cyclosome subunit 2	anaphase promoting complex subunit 2	GO:0000152//nuclear ubiquitin ligase complex;GO:0031981//nuclear lumen;GO:0044444//cytoplasmic part	GO:0000087//M phase of mitotic cell cycle;GO:0030307//positive regulation of cell growth;GO:0031346//positive regulation of cell projection organization;GO:0043161//proteasomal ubiquitin-dependent protein catabolic process;GO:0051439//regulation of ubiquitin-protein ligase activity involved in mitotic cell cycle;GO:0051726//regulation of cell cycle	GO:0019787//small conjugating protein ligase activity;GO:0019899//enzyme binding	29882	ANAPC2	2408	2092	2053	2141	1703	1595	1736	1706	1469	2848	2744	2720	3054	2864	2564	2391	1930	2088	1270	204	801	1169	1705
ANAPC4	anaphase-promoting complex subunit 4|cyclosome subunit 4	anaphase promoting complex subunit 4	GO:0000152//nuclear ubiquitin ligase complex;GO:0031981//nuclear lumen;GO:0044444//cytoplasmic part	GO:0007067//mitosis;GO:0043161//proteasomal ubiquitin-dependent protein catabolic process;GO:0051439//regulation of ubiquitin-protein ligase activity involved in mitotic cell cycle	GO:0019787//small conjugating protein ligase activity	29945	ANAPC4	1495	1196	1187	953	737	759	733	739	678	1446	1226	1278	1781	1850	1699	1443	1930	1866	899	181	664	927	1615
ANAPC5	anaphase-promoting complex subunit 5|cyclosome subunit 5	anaphase promoting complex subunit 5	GO:0000152//nuclear ubiquitin ligase complex;GO:0031981//nuclear lumen;GO:0044444//cytoplasmic part	GO:0007067//mitosis;GO:0043161//proteasomal ubiquitin-dependent protein catabolic process;GO:0051439//regulation of ubiquitin-protein ligase activity involved in mitotic cell cycle	GO:0019787//small conjugating protein ligase activity	51433	ANAPC5	579	4373	4539	237	2411	1405	269	2214	1577	823	5034	4256	708	5554	4781	315	3080	3252	252	406	1626	1736	2996
ANAPC7	anaphase-promoting complex subunit 7|cyclosome subunit 7	anaphase promoting complex subunit 7	GO:0000152//nuclear ubiquitin ligase complex;GO:0031981//nuclear lumen;GO:0044444//cytoplasmic part	GO:0000087//M phase of mitotic cell cycle;GO:0043161//proteasomal ubiquitin-dependent protein catabolic process;GO:0051439//regulation of ubiquitin-protein ligase activity involved in mitotic cell cycle	GO:0005488//binding	51434	ANAPC7	622	1023	1182	866	1575	1380	675	1273	1111	386	664	639	1576	2507	2214	1435	2260	2259	749	302	870	1632	2413
ANG	RNase 5|angiogenin|epididymis luminal protein 168|ribonuclease 5	angiogenin, ribonuclease, RNase A family, 5	GO:0005604//basement membrane;GO:0030427//site of polarized growth;GO:0031981//nuclear lumen;GO:0043234//protein complex;GO:0044297//cell body	GO:0001935//endothelial cell proliferation;GO:0006351//transcription, DNA-dependent;GO:0006412//translation;GO:0006950//response to stress;GO:0008154//actin polymerization or depolymerization;GO:0008285//negative regulation of cell proliferation;GO:0008585//female gonad development;GO:0009719;GO:0010863//positive regulation of phospholipase C activity;GO:0032147//activation of protein kinase acti…	GO:0003723//RNA binding;GO:0005539//glycosaminoglycan binding;GO:0008092//cytoskeletal protein binding;GO:0016892;GO:0046914//transition metal ion binding	283	ANG	23	60	125	6	27	19	2	11	6	10	12	21	16	37	44	15	12	16	14	2	12	28	13
ANGEL1	protein angel homolog 1	angel homolog 1 (Drosophila)	-	-	-	23357	ANGEL1	1501	1210	1438	512	403	342	179	203	187	737	470	608	661	695	593	387	672	635	211	55	199	244	502
ANGEL2	protein angel homolog 2	angel homolog 2 (Drosophila)	-	-	-	90806	ANGEL2	1227	1262	1137	1249	786	944	1081	685	744	2561	2345	1836	1716	1353	1401	1074	1362	1519	657	132	597	666	1236
ANGPT1	ANG-1|angiopoietin-1	angiopoietin 1	GO:0042995//cell projection;GO:0044421//extracellular region part;GO:0044425//membrane part	GO:0001525//angiogenesis;GO:0001934//positive regulation of protein phosphorylation;GO:0001935//endothelial cell proliferation;GO:0002090//regulation of receptor internalization;GO:0006024//glycosaminoglycan biosynthetic process;GO:0006935//chemotaxis;GO:0006950//response to stress;GO:0007169//transmembrane receptor protein tyrosine kinase signaling pathway;GO:0008585//female gonad development;GO…	GO:0005126//cytokine receptor binding	284	ANGPT1	6	82	76	0	0	0	0	0	0	0	2	0	0	0	2	0	0	0	0	0	0	0	0
ANGPT4	ANG-4|angiopoietin-3|angiopoietin-4|dJ824F16.2 (angiopoietin 4)	angiopoietin 4	GO:0044421//extracellular region part	GO:0001666//response to hypoxia;GO:0001934//positive regulation of protein phosphorylation;GO:0010595//positive regulation of endothelial cell migration;GO:0010596//negative regulation of endothelial cell migration;GO:0023060;GO:0043066//negative regulation of apoptotic process;GO:0045765//regulation of angiogenesis;GO:0050673//epithelial cell proliferation	GO:0005102//receptor binding;GO:0030296//protein tyrosine kinase activator activity	51378	ANGPT4	14	9	13	1	1	0	0	1	2	2	4	0	0	2	2	0	1	2	0	0	0	0	0
ANGPTL1	ANG-3|angioarrestin|angiopoietin 3|angiopoietin Y1|angiopoietin-3|angiopoietin-like protein 1|angiopoietin-related protein 1|dJ595C2.2 (angiopoietin Y1)	angiopoietin-like 1	GO:0044421//extracellular region part	GO:0007167//enzyme linked receptor protein signaling pathway;GO:0023060	GO:0005515//protein binding	9068	ANGPTL1	0	26	23	0	2	4	0	2	6	10	61	51	0	0	2	2	2	0	0	0	3	0	3
ANGPTL2	angiopoietin-like protein 2|angiopoietin-related protein 2	angiopoietin-like 2	GO:0044421//extracellular region part	GO:0023060;GO:0032501//multicellular organismal process	GO:0005515//protein binding	23452	ANGPTL2	0	0	0	0	0	4	0	0	0	20	31	93	0	2	4	0	2	3	0	0	0	0	0
ANGPTL3	angiopoietin 5|angiopoietin-related protein 3	angiopoietin-like 3	GO:0044421//extracellular region part	GO:0006639//acylglycerol metabolic process;GO:0006644//phospholipid metabolic process;GO:0007166//cell surface receptor signaling pathway;GO:0009719;GO:0009896;GO:0010517//regulation of phospholipase activity;GO:0010876;GO:0016125//sterol metabolic process;GO:0016477//cell migration;GO:0019400;GO:0023060;GO:0031589//cell-substrate adhesion;GO:0032787//monocarboxylic acid metabolic process;GO:0045…	GO:0005102//receptor binding;GO:0055102//lipase inhibitor activity	27329	ANGPTL3	2	2	4	0	2	2	0	0	0	0	5	0	0	2	0	0	0	0	0	0	0	1	2
ANGPTL4	PPARG angiopoietin related protein|angiopoietin-related protein 4|fasting-induced adipose factor|hepatic angiopoietin-related protein|hepatic fibrinogen/angiopoietin-related protein|peroxisome proliferator-activated receptor (PPAR) gamma induced angiopoietin-related protein	angiopoietin-like 4	GO:0031012//extracellular matrix;GO:0043227//membrane-bounded organelle	GO:0006915//apoptotic process;GO:0006950//response to stress;GO:0023060;GO:0045765//regulation of angiogenesis;GO:0048869//cellular developmental process;GO:0051004;GO:0051259//protein oligomerization;GO:0055088//lipid homeostasis	GO:0005515//protein binding;GO:0030234//enzyme regulator activity	51129	ANGPTL4	1	0	2	2	76	13	2	7	6	0	0	3	0	13	7	0	9	10	0	0	4	2	4
ANGPTL5	angiopoietin-like protein 5|angiopoietin-related protein 5	angiopoietin-like 5	GO:0044421//extracellular region part	GO:0023060	GO:0005515//protein binding	253935	ANGPTL5	0	0	0	0	0	0	0	0	0	4	0	3	2	0	0	2	3	4	8	4	12	25	10
ANGPTL6	angiopoietin-like protein 6|angiopoietin-related growth factor|angiopoietin-related protein 5|angiopoietin-related protein 6	angiopoietin-like 6	GO:0016023//cytoplasmic membrane-bounded vesicle;GO:0044421//extracellular region part	GO:0023060;GO:0032501//multicellular organismal process;GO:0048646//anatomical structure formation involved in morphogenesis;GO:0048869//cellular developmental process	GO:0005515//protein binding	83854	ANGPTL6	22	39	32	12	50	29	6	30	18	1	3	3	5	4	3	20	27	23	17	1	9	16	22
ANGPTL7	angiopoietin-like factor (CDT6)|angiopoietin-like protein 7|angiopoietin-related protein 7|cornea-derived transcript 6 protein	angiopoietin-like 7	-	GO:0006950//response to stress;GO:0023060	GO:0005515//protein binding	10218	ANGPTL7	0	0	0	1	3	4	0	0	0	0	2	4	0	0	0	0	0	3	0	0	0	1	1
ANK1	ANK-1|ankyrin-1|ankyrin-R|erythrocyte ankyrin	ankyrin 1, erythrocytic	GO:0005624//membrane fraction;GO:0005783//endoplasmic reticulum;GO:0005856//cytoskeleton;GO:0031672//A band;GO:0031674//I band;GO:0032589//neuron projection membrane;GO:0044459//plasma membrane part	GO:0006778//porphyrin-containing compound metabolic process;GO:0006812//cation transport;GO:0006996//organelle organization;GO:0016192//vesicle-mediated transport;GO:0023060;GO:0035090//maintenance of apical/basal cell polarity;GO:0048468//cell development	GO:0005198//structural molecule activity;GO:0008092//cytoskeletal protein binding	286	ANK1	0	57	29	0	7	4	0	10	6	0	80	66	0	10	4	0	10	28	0	0	8	3	6
ANK2	ankyrin B|ankyrin, brain|ankyrin-2|ankyrin-2, nonerythrocytic|non-erythroid ankyrin	ankyrin 2, neuronal	GO:0031672//A band;GO:0044459//plasma membrane part	GO:0023060	-	287	ANK2	0	2	0	8	4	6	0	6	2	0	0	0	0	2	2	0	8	7	0	8	14	27	3
ANK3	ankyrin G119|ankyrin-3	ankyrin 3, node of Ranvier (ankyrin G)	GO:0005626//insoluble fraction;GO:0043005//neuron projection;GO:0043232;GO:0044444//cytoplasmic part;GO:0044459//plasma membrane part	GO:0006915//apoptotic process;GO:0006935//chemotaxis;GO:0023060;GO:0043062//extracellular structure organization;GO:0051234//establishment of localization	GO:0005198//structural molecule activity;GO:0005488//binding;GO:0005515//protein binding	288	ANK3	10	107	86	4	50	26	4	19	17	0	49	37	21	930	1079	50	3478	1593	141	508	878	2448	1346
ANKAR	ankyrin and armadillo repeat-containing protein	ankyrin and armadillo repeat containing	GO:0031224//intrinsic to membrane	-	-	150709	ANKAR	82	108	88	47	46	49	11	52	58	73	118	101	88	81	140	82	233	261	51	8	72	44	188
ANKDD1A	ankyrin repeat and death domain-containing protein 1A	ankyrin repeat and death domain containing 1A	-	GO:0023060	GO:0005488//binding	348094	ANKDD1A	160	217	236	526	405	853	299	345	579	187	227	177	209	363	318	94	482	418	102	29	137	235	285
ANKFN1	ankyrin repeat and fibronectin type-III domain-containing protein 1	ankyrin-repeat and fibronectin type III domain containing 1	-	-	-	162282	ANKFN1	0	0	0	2	0	0	0	0	0	0	0	0	0	0	0	0	2	0	2	0	1	0	0
ANKFY1	Rabankyrin-5|ankyrin repeat and FYVE domain-containing protein 1|ankyrin repeat hooked to zinc finger motif|ankyrin repeats hooked to a zinc finger motif	ankyrin repeat and FYVE domain containing 1	GO:0031090//organelle membrane;GO:0043231//intracellular membrane-bounded organelle	GO:0016192//vesicle-mediated transport	GO:0046914//transition metal ion binding	51479	ANKFY1	2285	3533	3633	2390	3213	3516	2575	4127	6623	1975	2203	1968	3371	4023	3798	3959	8489	8424	2843	808	2813	3980	6236
ANKH	ankylosis, progressive homolog|progressive ankylosis protein homolog	ankylosis, progressive homolog (mouse)	GO:0016021//integral to membrane	GO:0006817//phosphate ion transport;GO:0007610//behavior;GO:0030278//regulation of ossification;GO:0048731	GO:0015103//inorganic anion transmembrane transporter activity;GO:0015291//secondary active transmembrane transporter activity	56172	ANKH	1346	2900	1197	6125	7373	7328	665	1023	1233	623	1824	1462	4236	4684	5869	865	3401	3306	522	306	1005	1285	1504
ANKHD1	HIV-1 Vpr-binding ankyrin repeat protein|ankyrin repeat and KH domain-containing protein 1|multiple ankyrin repeats, single KH-domain homolog	ankyrin repeat and KH domain containing 1	GO:0044424//intracellular part	-	GO:0003676//nucleic acid binding	54882	ANKHD1	488	856	978	605	1042	1134	331	876	917	413	802	827	582	915	997	325	1002	984	310	161	389	1156	928
ANKHD1-EIF4EBP3	ANKHD1-EIF4EBP3 protein|MASK-4E-BP3 alternate reading frame	ANKHD1-EIF4EBP3 readthrough	GO:0044424//intracellular part	-	GO:0003676//nucleic acid binding	404734	ANKHD1-EIF4EBP3	121	77	46	177	152	126	155	150	123	84	42	63	262	165	136	225	223	192	183	36	84	271	219
ANKIB1	ankyrin repeat and IBR domain-containing protein 1	ankyrin repeat and IBR domain containing 1	-	-	GO:0046914//transition metal ion binding	54467	ANKIB1	1792	2087	2065	2100	2107	2059	1796	1924	2370	2412	2009	2004	2555	2853	3088	4881	10977	9333	3463	869	3050	4290	7305
ANKK1	X-kinase|ankyrin repeat and protein kinase domain-containing protein 1|protein kinase PKK2|sgK288|sugen kinase 288	ankyrin repeat and kinase domain containing 1	-	GO:0006464//cellular protein modification process	GO:0004672//protein kinase activity;GO:0032559	255239	ANKK1	2	8	0	3	2	0	0	1	2	5	3	2	2	0	2	0	0	4	2	2	0	0	0
ANKLE1	LEM domain containing 6|LEM-domain containing 3|ankyrin repeat and LEM domain-containing protein 1|ankyrin repeat domain-containing protein 41	ankyrin repeat and LEM domain containing 1	GO:0012505//endomembrane system	-	-	126549	ANKLE1	275	161	250	101	101	123	164	137	131	144	86	118	399	309	326	207	194	291	87	19	131	89	257
ANKLE2	LEM domain containing 7|LEM domain-containing protein 4|ankyrin repeat and LEM domain-containing protein 2	ankyrin repeat and LEM domain containing 2	GO:0012505//endomembrane system;GO:0031224//intrinsic to membrane	-	-	23141	ANKLE2	4016	3620	3511	13663	11415	6907	20549	16448	13044	12811	9982	10609	8429	8194	7862	6766	6460	6916	5096	1259	3557	10310	7285
ANKMY1	ankyrin repeat and MYND domain-containing protein 1|testis specific ankyrin-like protein 1|testis-specific ankyrin-like protein 1|zinc finger MYND domain-containing protein 13	ankyrin repeat and MYND domain containing 1	-	-	GO:0046914//transition metal ion binding	51281	ANKMY1	201	488	596	46	190	164	32	164	131	84	197	197	54	152	184	34	109	150	20	19	67	25	85
ANKMY2	ankyrin repeat and MYND domain-containing protein 2	ankyrin repeat and MYND domain containing 2	-	-	GO:0046914//transition metal ion binding	57037	ANKMY2	414	305	364	288	338	286	246	232	266	691	496	351	758	690	557	480	490	482	259	60	240	328	494
ANKRA2	RFXANK-like protein 2|ankyrin repeat family A protein 2	ankyrin repeat, family A (RFXANK-like), 2	GO:0005626//insoluble fraction;GO:0043231//intracellular membrane-bounded organelle;GO:0043232;GO:0044444//cytoplasmic part	-	GO:0019899//enzyme binding;GO:0071813//lipoprotein particle binding	57763	ANKRA2	618	522	703	335	319	304	427	346	322	772	514	654	333	275	307	353	333	340	296	37	153	220	278
ANKRD1	ankyrin repeat domain-containing protein 1|cardiac ankyrin repeat protein|cytokine-inducible gene C-193 protein|cytokine-inducible nuclear protein|liver ankyrin repeat domain 1	ankyrin repeat domain 1 (cardiac muscle)	GO:0030017//sarcomere;GO:0043231//intracellular membrane-bounded organelle;GO:0043234//protein complex	GO:0006355//regulation of transcription, DNA-dependent;GO:0006950//response to stress;GO:0023060	GO:0003676//nucleic acid binding;GO:0003712//transcription cofactor activity	27063	ANKRD1	0	0	0	111	77	45	1097	1525	660	0	2	0	10	2	5	18	8	2	63	28	28	322	21
ANKRD10	ankyrin repeat domain-containing protein 10	ankyrin repeat domain 10	-	-	-	55608	ANKRD10	3201	2591	3059	3548	3274	2632	7423	5085	5135	5006	2887	3878	1619	1526	1765	2145	4909	3678	1165	218	1068	1391	1728
ANKRD11	ankyrin repeat domain-containing protein 11|ankyrin repeat-containing cofactor 1|nasopharyngeal carcinoma susceptibility protein	ankyrin repeat domain 11	-	GO:0009653//anatomical structure morphogenesis;GO:0048731	-	29123	ANKRD11	4209	8316	5801	8308	12120	13007	6498	8959	8508	19572	37888	31287	6065	10173	13116	3835	9748	12344	2954	772	4132	4236	6442
ANKRD12	ankyrin repeat domain-containing protein 12|ankyrin repeat-containing cofactor 2	ankyrin repeat domain 12	GO:0043231//intracellular membrane-bounded organelle	-	-	23253	ANKRD12	28	5004	4504	233	11957	20956	149	8139	12007	201	11324	11867	55	9301	14143	14	11691	12455	29	1009	4055	5019	6872
ANKRD13A	NY-REN-25 antigen|ankyrin repeat domain-containing protein 13A	ankyrin repeat domain 13A	-	-	-	88455	ANKRD13A	6459	5861	6792	3717	3481	2795	4587	4119	4108	3293	2711	2935	3161	2830	2729	2126	2307	2737	1323	185	906	1190	2736
ANKRD13B	ankyrin repeat domain-containing protein 13B	ankyrin repeat domain 13B	-	-	-	124930	ANKRD13B	73	49	66	6	21	21	7	28	26	6	9	7	26	34	22	18	10	24	4	2	4	8	33
ANKRD13C	ankyrin repeat domain-containing protein 13C	ankyrin repeat domain 13C	GO:0043231//intracellular membrane-bounded organelle	-	-	81573	ANKRD13C	946	972	978	1526	1231	1416	1107	1088	1001	1416	1605	1465	1598	1406	1498	854	1412	1358	717	143	483	779	1148
ANKRD13D	ankyrin repeat domain-containing protein 13D	ankyrin repeat domain 13 family, member D	-	-	-	338692	ANKRD13D	238	4576	3997	132	1517	2233	49	1305	1469	83	1454	1283	153	3031	2604	43	758	1000	14	90	434	252	756
ANKRD16	ankyrin repeat domain-containing protein 16	ankyrin repeat domain 16	-	-	-	54522	ANKRD16	68	106	158	9	53	51	18	49	63	10	52	59	20	75	71	8	85	76	4	9	24	64	112
ANKRD17	ankyrin repeat domain-containing protein 17|gene trap ankyrin repeat protein|serologically defined breast cancer antigen NY-BR-16	ankyrin repeat domain 17	GO:0043231//intracellular membrane-bounded organelle	GO:0051704	GO:0003676//nucleic acid binding	26057	ANKRD17	187	3594	3854	344	5613	6084	359	4763	5180	283	5456	5859	194	5814	6995	155	9111	8913	193	909	3020	6409	8184
ANKRD18A	ankyrin repeat domain-containing protein 18A	ankyrin repeat domain 18A	-	-	-	253650	ANKRD18A	1	0	1	0	0	0	0	0	0	25	37	11	6	2	3	3	2	8	1	0	1	2	0
ANKRD19P	-	ankyrin repeat domain 19, pseudogene	GO:0043234//protein complex;GO:0044444//cytoplasmic part	GO:0006412//translation;GO:0007249//I-kappaB kinase/NF-kappaB cascade	GO:0008135//translation factor activity, nucleic acid binding;GO:0060089	138649	ANKRD19P	15	51	26	28	34	27	16	20	26	31	50	37	48	64	49	24	41	37	9	0	13	15	37
ANKRD20A1	ankyrin repeat domain 20A|ankyrin repeat domain-containing protein 20A1	ankyrin repeat domain 20 family, member A1	GO:0016020//membrane	-	-	84210	ANKRD20A1	4	4	10	0	8	2	0	0	0	6	4	4	2	0	2	2	2	0	2	2	0	2	6
ANKRD20A2	ankyrin repeat domain-containing protein 20A2	ankyrin repeat domain 20 family, member A2	GO:0016020//membrane	-	-	441430	ANKRD20A2	0	4	4	0	2	0	0	0	0	0	4	2	0	2	0	0	0	4	0	0	2	5	4
ANKRD20A3	ankyrin repeat domain 20A-related|ankyrin repeat domain-containing protein 20A3	ankyrin repeat domain 20 family, member A3	GO:0016020//membrane	-	-	441425	ANKRD20A3	4	2	2	2	1	1	0	0	0	9	7	0	0	4	2	4	5	3	6	0	4	3	2
ANKRD20A4	ankyrin repeat domain-containing protein 20A4	ankyrin repeat domain 20 family, member A4	GO:0016020//membrane	-	-	728747	ANKRD20A4	44	62	27	4	12	0	4	2	2	24	59	22	16	26	20	0	18	6	13	6	0	18	8
ANKRD20A8P	-	ankyrin repeat domain 20 family, member A8, pseudogene	GO:0016020//membrane	-	-	729171	ANKRD20A8P	24	19	25	8	4	2	1	0	8	24	64	39	14	14	17	20	24	24	49	3	14	28	8
ANKRD20A9P	-	ankyrin repeat domain 20 family, member A9, pseudogene	-	-	-	284232	ANKRD20A9P	963	2178	1850	2519	3453	2283	1993	3125	2650	1190	2029	1691	697	1589	1478	846	3672	2904	1369	547	1343	2874	2423
ANKRD22	ankyrin repeat domain-containing protein 22	ankyrin repeat domain 22	-	-	-	118932	ANKRD22	27	32	9	28	14	59	63	23	320	2	6	0	4	18	10	109	63	51	52	4	10	53	60
ANKRD23	ankyrin repeat domain-containing protein 23|diabetes related ankyrin repeat protein|diabetes-related ankyrin repeat protein|muscle ankyrin repeat protein 3	ankyrin repeat domain 23	GO:0030017//sarcomere;GO:0043231//intracellular membrane-bounded organelle	GO:0032787//monocarboxylic acid metabolic process	-	200539	ANKRD23	94	104	105	27	29	49	11	24	23	184	230	186	237	417	370	72	186	189	32	11	71	17	93
ANKRD24	ankyrin repeat domain-containing protein 24	ankyrin repeat domain 24	-	-	-	170961	ANKRD24	61	77	55	22	34	3	26	24	28	5	11	18	2	4	14	2	9	14	2	2	12	3	13
ANKRD26	ankyrin repeat domain-containing protein 26	ankyrin repeat domain 26	-	GO:0045926//negative regulation of growth	-	22852	ANKRD26	495	482	551	135	155	162	191	183	214	485	425	322	362	424	330	234	813	659	198	48	186	237	427
ANKRD26P1	-	ankyrin repeat domain 26 pseudogene 1	-	-	-	124149	ANKRD26P1	0	0	0	4	0	0	2	0	0	0	0	0	0	0	0	0	0	2	0	0	0	4	0
ANKRD27	VPS9 domain-containing protein|VPS9-ankyrin-repeat protein|Vps9 domain and ankyrin-repeat-containing protein|ankyrin repeat domain-containing protein 27	ankyrin repeat domain 27 (VPS9 domain)	GO:0000323//lytic vacuole;GO:0005768//endosome	GO:0016197//endosomal transport	GO:0005488//binding;GO:0008047//enzyme activator activity;GO:0030695//GTPase regulator activity	84079	ANKRD27	1160	1118	1169	1028	835	858	1133	824	1013	1119	965	887	1781	1736	1677	1537	2024	1804	1126	275	802	1714	1998
ANKRD28	PP6-ARS-A|ankyrin repeat domain-containing protein 28|phosphatase interactor targeting K protein|phosphatase interactor targeting protein hnRNP K|protein phosphatase 1, regulatory subunit 65|protein phosphatase 6 ankyrin repeat subunit A|serine/threonine-protein phosphatase 6 regulatory ankyrin repeat subunit A|serine/threonine-protein phosphatase 6 regulatory subunit ARS-A	ankyrin repeat domain 28	GO:0031981//nuclear lumen	-	GO:0005488//binding	23243	ANKRD28	12	461	657	4	2466	3824	3	2437	1494	24	3705	3272	2	1436	2780	4	756	1432	5	70	412	329	691
ANKRD29	ankyrin repeat domain-containing protein 29	ankyrin repeat domain 29	-	-	-	147463	ANKRD29	2	2	1	5	2	1	0	0	0	17	6	5	4	0	0	6	6	2	0	0	1	0	0
ANKRD30A	ankyrin repeat domain-containing protein 30A|breast cancer antigen NY-BR-1|serologically defined breast cancer antigen NY-BR-1	ankyrin repeat domain 30A	GO:0043231//intracellular membrane-bounded organelle	GO:0006351//transcription, DNA-dependent	GO:0001071//nucleic acid binding transcription factor activity;GO:0003676//nucleic acid binding	91074	ANKRD30A	0	0	0	2	0	0	0	0	0	0	0	0	0	1	0	0	0	0	0	0	0	0	0
ANKRD30B	ankyrin repeat domain-containing protein 30B|breast cancer antigen NY-BR-1.1|serologically defined breast cancer antigen NY-BR-1.1	ankyrin repeat domain 30B	GO:0043231//intracellular membrane-bounded organelle	GO:0006351//transcription, DNA-dependent	GO:0001071//nucleic acid binding transcription factor activity;GO:0003676//nucleic acid binding	374860	ANKRD30B	1	0	1	1	2	1	0	1	0	0	0	0	0	0	0	0	1	4	0	3	0	6	0
ANKRD30BP2	-	ankyrin repeat domain 30B pseudogene 2	GO:0043231//intracellular membrane-bounded organelle	GO:0006351//transcription, DNA-dependent	GO:0001071//nucleic acid binding transcription factor activity;GO:0003676//nucleic acid binding	149992	ANKRD30BP2	11	9	10	90	131	140	62	88	65	4	3	12	8	8	6	4	11	11	1	1	2	11	5
ANKRD31	ankyrin repeat domain-containing protein 31|putative ankyrin repeat domain-containing protein 31	ankyrin repeat domain 31	-	-	-	256006	ANKRD31	0	0	0	4	0	0	0	0	2	4	1	0	1	2	4	0	4	2	0	0	0	2	2
ANKRD32	BRCT domain containing 1|BRCT domain-containing protein 1|ankyrin repeat domain-containing protein 32	ankyrin repeat domain 32	GO:0005815//microtubule organizing center;GO:0043231//intracellular membrane-bounded organelle	-	GO:0005488//binding	84250	ANKRD32	186	211	232	79	45	81	63	40	76	214	237	218	289	265	294	204	319	191	137	27	107	167	189
ANKRD33	ankyrin repeat domain-containing protein 33	ankyrin repeat domain 33	-	-	-	341405	ANKRD33	0	2	0	0	0	0	0	0	0	0	0	0	0	2	0	0	0	0	0	0	0	0	0
ANKRD33B	Ankyrin repeat domain-containing protein LOC651746|ankyrin repeat domain-containing protein 33B	ankyrin repeat domain 33B	-	-	-	651746	ANKRD33B	17	157	126	2001	3237	1273	5188	4792	4167	234	332	452	611	783	819	2347	7416	4490	1938	795	1492	8010	11930
ANKRD34A	ankyrin repeat domain 34|ankyrin repeat domain-containing protein 34A	ankyrin repeat domain 34A	-	-	-	284615	ANKRD34A	10	21	12	4	12	14	0	12	0	34	8	11	8	17	6	12	16	18	8	0	4	6	13
ANKRD34B	ankyrin repeat domain-containing protein 34B|cytosolic phosphoprotein DP58|dendritic phosphoprotein 58 kDa	ankyrin repeat domain 34B	GO:0043231//intracellular membrane-bounded organelle	-	-	340120	ANKRD34B	0	0	0	5	9	22	2	2	6	0	0	0	0	0	0	0	0	0	0	0	0	0	0
ANKRD35	ankyrin repeat domain-containing protein 35	ankyrin repeat domain 35	-	-	-	148741	ANKRD35	2	4	2	0	2	2	0	0	2	8	13	2	46	60	54	0	2	2	0	0	2	2	0
ANKRD36	ankyrin repeat domain-containing protein 36|ankyrin repeat domain-containing protein 36A|ankyrin-related	ankyrin repeat domain 36	-	-	-	375248	ANKRD36	139	694	681	30	179	78	6	106	87	553	2770	2583	179	1429	1094	109	1504	1566	105	81	371	443	701
ANKRD36B	CLL-associated antigen KW-1|ankyrin repeat domain-containing protein 36B|melanoma-associated antigen	ankyrin repeat domain 36B	-	-	-	57730	ANKRD36B	256	674	561	17	143	57	26	88	68	1005	1767	1529	224	900	646	119	804	752	97	55	236	224	384
ANKRD36BP1	-	ankyrin repeat domain 36B pseudogene 1	-	-	-	84832	ANKRD36BP1	644	1406	1376	329	642	411	329	673	763	1976	1904	2055	716	1562	1281	587	4723	3825	971	649	1590	2214	1576
ANKRD36BP2	-	ankyrin repeat domain 36B pseudogene 2	-	-	-	645784	ANKRD36BP2	3	13	13	0	6	7	1	4	2	8	21	32	10	13	6	8	78	81	4	2	16	2	46
ANKRD37	ankyrin repeat domain-containing protein 37|hLrp2bp|low density lipoprotein receptor-related protein binding protein|low-density lipoprotein receptor-related protein 2-binding protein	ankyrin repeat domain 37	GO:0043231//intracellular membrane-bounded organelle	-	-	353322	ANKRD37	50	82	109	41	61	36	34	60	41	258	240	307	61	42	50	94	42	40	78	17	29	85	52
ANKRD39	ankyrin repeat domain-containing protein 39	ankyrin repeat domain 39	-	-	-	51239	ANKRD39	148	128	120	104	54	58	39	44	44	209	118	172	872	607	595	264	127	124	115	21	105	50	126
ANKRD40	ankyrin repeat domain-containing protein 40	ankyrin repeat domain 40	-	-	-	91369	ANKRD40	1974	1767	1702	2798	1958	2054	1701	1462	1445	2617	1916	1889	3247	2746	2723	2188	2226	2387	1290	253	902	1535	2032
ANKRD42	ankyrin repeat domain-containing protein 42|several ankyrin repeat protein	ankyrin repeat domain 42	-	-	-	338699	ANKRD42	127	115	113	117	102	126	19	40	54	87	124	110	134	95	119	47	74	141	29	11	52	65	98
ANKRD43	ankyrin repeat domain 43|ankyrin repeat domain-containing protein 43|ankyrin repeat domain-containing protein SOWAHA|protein sosondowah homolog A	ankyrin repeat domain 43	-	-	-	134548	SOWAHA	0	0	0	0	0	0	0	0	0	2	0	0	0	0	0	0	0	0	0	0	2	0	0
ANKRD44	ankyrin repeat domain-containing protein 44|protein phosphatase 6 ankyrin repeat subunit B|serine/threonine-protein phosphatase 6 regulatory ankyrin repeat subunit B|serine/threonine-protein phosphatase 6 regulatory subunit ARS-B	ankyrin repeat domain 44	-	-	GO:0005488//binding	91526	ANKRD44	7755	10166	8536	2831	3693	3344	1905	3459	3181	5161	6363	5712	4821	6710	7274	3440	9675	9620	2690	614	3277	2648	5843
ANKRD45	ankyrin repeat domain-containing protein 45|cancer/testis antigen 117	ankyrin repeat domain 45	-	-	-	339416	ANKRD45	1	0	1	0	2	1	0	1	0	1	1	0	0	2	0	21	6	8	16	4	2	7	15
ANKRD46	ankyrin repeat domain-containing protein 46|ankyrin repeat small protein	ankyrin repeat domain 46	GO:0031224//intrinsic to membrane	-	-	157567	ANKRD46	252	150	211	288	194	195	340	171	201	337	193	228	631	466	557	427	382	430	275	51	191	232	524
ANKRD49	ankyrin repeat domain-containing protein 49|fetal globin-inducing factor	ankyrin repeat domain 49	GO:0043231//intracellular membrane-bounded organelle	GO:0006355//regulation of transcription, DNA-dependent	GO:0030528//transcription regulator activity	54851	ANKRD49	1050	681	827	984	668	662	868	676	599	945	646	683	1187	641	782	934	553	723	682	77	387	755	879
ANKRD5	ankyrin repeat and EF-hand domain-containing protein 1|ankyrin repeat domain 5|ankyrin repeat domain-containing protein 5	ankyrin repeat domain 5	-	-	GO:0046872//metal ion binding	63926	ANKEF1	4	8	25	0	9	8	0	12	8	0	56	62	20	249	446	28	325	604	20	22	197	117	294
ANKRD50	ankyrin repeat domain-containing protein 50	ankyrin repeat domain 50	-	-	-	57182	ANKRD50	274	1412	1555	140	930	638	112	869	828	183	890	833	52	637	632	21	1067	957	43	63	262	858	1183
ANKRD52	CVWG5837|PP6-ARS-C|ankyrin repeat domain 33|ankyrin repeat domain-containing protein 52|protein phosphatase 6 ankyrin repeat subunit C|serine/threonine-protein phosphatase 6 regulatory ankyrin repeat subunit C|serine/threonine-protein phosphatase 6 regulatory subunit ARS-C	ankyrin repeat domain 52	-	-	GO:0005488//binding	283373	ANKRD52	2252	3134	3052	4995	6205	5326	3772	4507	4314	2544	2975	3432	4177	6082	5819	3141	6297	6520	1931	568	2057	4770	7453
ANKRD53	ankyrin repeat domain-containing protein 53	ankyrin repeat domain 53	-	-	-	79998	ANKRD53	0	11	13	0	8	2	6	5	7	120	1049	970	8	30	26	20	41	94	8	1	48	12	6
ANKRD54	ankyrin repeat domain-containing protein 54|lyn-interacting ankyrin repeat protein	ankyrin repeat domain 54	GO:0043231//intracellular membrane-bounded organelle	GO:0007243//intracellular protein kinase cascade;GO:0043549//regulation of kinase activity;GO:0045639//positive regulation of myeloid cell differentiation;GO:0051169//nuclear transport	GO:0005515//protein binding;GO:0019207//kinase regulator activity	129138	ANKRD54	39	311	458	24	401	317	15	277	235	27	348	519	75	882	692	24	466	475	10	47	289	397	538
ANKRD55	ankyrin repeat domain-containing protein 55	ankyrin repeat domain 55	-	-	-	79722	ANKRD55	22	5	8	8	0	2	4	6	2	4	1	0	0	0	0	1	0	0	18	5	0	1	0
ANKRD56	ankyrin repeat domain 56|ankyrin repeat domain-containing protein 56|ankyrin repeat domain-containing protein SOWAHB|protein sosondowah homolog B	ankyrin repeat domain 56	-	-	-	345079	SOWAHB	0	0	0	2	0	0	0	0	0	0	0	0	0	0	0	0	0	0	0	0	0	2	0
ANKRD57	ankyrin repeat domain 57|ankyrin repeat domain-containing protein 57|ankyrin repeat domain-containing protein SOWAHC|protein sosondowah homolog C	ankyrin repeat domain 57	-	-	-	65124	SOWAHC	17	39	23	1863	598	1815	836	222	655	21	28	31	68	39	127	32	24	29	21	4	14	33	52
ANKRD58	ankyrin repeat domain 58|ankyrin repeat domain-containing protein 58|ankyrin repeat domain-containing protein SOWAHD|protein sosondowah homolog D	ankyrin repeat domain 58	-	-	-	347454	SOWAHD	140	58	98	34	46	24	4	18	10	13	4	10	39	7	21	18	4	16	4	0	15	0	14
ANKRD6	ankyrin repeat domain-containing protein 6|diversin	ankyrin repeat domain 6	-	-	GO:0005488//binding	22881	ANKRD6	69	109	125	45	81	68	30	61	48	6	20	14	70	135	173	28	70	91	7	6	25	32	58
ANKRD63	ankyrin repeat domain-containing protein 63	ankyrin repeat domain 63	-	-	-	100131244	ANKRD63	4	4	2	0	7	5	0	0	2	10	6	4	0	1	0	0	0	2	0	0	0	0	2
ANKRD7	ankyrin repeat domain-containing protein 7|testis-specific ankyrin motif containing protein|testis-specific protein TSA806	ankyrin repeat domain 7	-	GO:0008406//gonad development	-	56311	ANKRD7	0	1	0	0	0	6	0	2	2	0	3	0	6	2	0	0	0	2	0	2	0	2	0
ANKRD9	ankyrin repeat domain-containing protein 9	ankyrin repeat domain 9	-	-	-	122416	ANKRD9	73	109	97	230	243	264	188	325	222	20	54	25	38	26	30	15	13	6	13	0	14	15	33
ANKS1A	Odin|ankyrin repeat and SAM domain containing 1|ankyrin repeat and SAM domain-containing protein 1A	ankyrin repeat and sterile alpha motif domain containing 1A	GO:0044424//intracellular part	-	GO:0005488//binding	23294	ANKS1A	1630	1886	1957	1335	1165	1703	795	702	989	1739	1951	1881	2287	3240	3895	419	831	1255	426	162	596	336	576
ANKS3	ankyrin repeat and SAM domain-containing protein 3	ankyrin repeat and sterile alpha motif domain containing 3	-	-	-	124401	ANKS3	335	288	312	261	225	195	172	185	136	421	209	335	840	693	709	416	352	339	248	45	130	180	267
ANKS4B	ankyrin repeat and SAM domain-containing protein 4B|harmonin-interacting ankyrin repeat-containing protein|harmonin-interacting ankyrin-repeat containing protein	ankyrin repeat and sterile alpha motif domain containing 4B	GO:0016020//membrane	-	GO:0005488//binding	257629	ANKS4B	14	15	15	14	20	12	16	17	16	18	30	34	18	31	23	9	37	16	8	2	9	9	22
ANKS6	SAM domain-containing protein 6|ankyrin repeat and SAM domain-containing protein 6|ankyrin repeat domain 14|ankyrin repeat domain-containing protein 14|samCystin|sterile alpha motif domain containing 6|sterile alpha motif domain-containing protein 6	ankyrin repeat and sterile alpha motif domain containing 6	GO:0044424//intracellular part	-	GO:0042802//identical protein binding	203286	ANKS6	143	213	132	9	56	70	17	55	35	323	247	199	135	175	163	16	40	43	32	2	32	4	50
ANKUB1	ankyrin repeat and ubiquitin domain-containing 1|protein ANKUB1	ankyrin repeat and ubiquitin domain containing 1	-	-	-	389161	ANKUB1	0	0	2	0	0	0	0	0	0	0	0	0	2	0	0	0	0	0	0	0	0	0	0
ANKZF1	ankyrin repeat and zinc finger domain-containing protein 1|zinc finger protein 744	ankyrin repeat and zinc finger domain containing 1	GO:0044464//cell part	-	GO:0046914//transition metal ion binding	55139	ANKZF1	57	1464	1677	22	395	370	22	527	337	76	1519	1884	40	1212	1131	24	732	724	16	65	346	438	716
ANLN	actin-binding protein anillin	anillin, actin binding protein	GO:0015629//actin cytoskeleton;GO:0043231//intracellular membrane-bounded organelle;GO:0044444//cytoplasmic part	GO:0000087//M phase of mitotic cell cycle;GO:0007346//regulation of mitotic cell cycle;GO:0031106//septin ring organization;GO:0051301//cell division	GO:0008092//cytoskeletal protein binding	54443	ANLN	27	22	34	13	9	4	3	6	5	95	105	92	44	20	27	13	25	31	8	4	18	16	10
ANO1	anoctamin-1|discovered on gastrointestinal stromal tumors protein 1|oral cancer overexpressed 2|transmembrane protein 16A (eight membrane-spanning domains)|tumor-amplified and overexpressed sequence 2	anoctamin 1, calcium activated chloride channel	GO:0034702//ion channel complex;GO:0044424//intracellular part	GO:0015698//inorganic anion transport;GO:0048513//organ development	GO:0005254//chloride channel activity	55107	ANO1	0	0	0	0	0	2	2	0	0	0	3	0	0	0	0	0	0	0	0	0	0	0	0
ANO10	anoctamin-10|transmembrane protein 16K	anoctamin 10	GO:0034702//ion channel complex	GO:0015698//inorganic anion transport	GO:0005253//anion channel activity	55129	ANO10	6	580	614	5	349	437	6	380	349	0	164	120	2	706	586	6	519	487	8	68	214	186	322
ANO2	anoctamin-2|transmembrane protein 16B (eight membrane-spanning domains)	anoctamin 2	GO:0034702//ion channel complex	GO:0015698//inorganic anion transport	GO:0005254//chloride channel activity;GO:0005488//binding	57101	ANO2	0	0	0	5	5	4	0	2	2	0	0	0	0	0	2	0	1	2	0	0	0	0	0
ANO4	anoctamin-4|transmembrane protein 16D	anoctamin 4	GO:0034702//ion channel complex	GO:0006810//transport	GO:0005253//anion channel activity	121601	ANO4	0	0	0	0	0	2	2	0	0	1	0	0	0	0	0	20	2	0	6	0	0	0	2
ANO5	anoctamin-5|gnathodiaphyseal dysplasia 1 protein|integral membrane protein GDD1|limb girdle muscular dystrophy 2L (autosomal recessive)|transmembrane protein 16E	anoctamin 5	GO:0031090//organelle membrane;GO:0034702//ion channel complex;GO:0043231//intracellular membrane-bounded organelle	GO:0015698//inorganic anion transport	GO:0005253//anion channel activity	203859	ANO5	0	28	56	2	1	9	0	18	28	0	7	0	0	3	2	0	364	150	0	11	26	50	37
ANO6	SCAN channel|anoctamin-6|small-conductance calcium-activated nonselective cation channel|transmembrane protein 16F	anoctamin 6	GO:0034702//ion channel complex	GO:0015698//inorganic anion transport	GO:0005253//anion channel activity	196527	ANO6	9	5804	5962	20	3331	4140	31	3590	4005	8	2501	2472	4	3078	3553	6	4020	3839	6	258	1257	1094	2047
ANO7	Dresden-transmembrane protein of the prostate|anoctamin-7|prostate cancer associated protein 5|transmembrane protein 16G	anoctamin 7	GO:0034702//ion channel complex;GO:0044444//cytoplasmic part;GO:0044459//plasma membrane part	GO:0006811//ion transport;GO:0015698//inorganic anion transport	GO:0005253//anion channel activity	50636	ANO7	0	2	6	6	10	14	6	10	9	1	2	11	0	2	0	0	0	8	0	2	2	2	6
ANO8	anoctamin-8|transmembrane protein 16H	anoctamin 8	GO:0016021//integral to membrane	-	GO:0005216//ion channel activity	57719	ANO8	1346	1279	1323	123	201	99	54	157	109	1013	971	814	1988	3189	2753	1197	2583	3370	728	137	1052	325	686
ANO9	anoctamin-9|p53-induced gene 5 protein|transmembrane protein 16J|tumor protein p53 inducible protein 5|tumor protein p53-inducible protein 5	anoctamin 9	GO:0016020//membrane	GO:0006811//ion transport	GO:0005216//ion channel activity	338440	ANO9	97	240	200	352	594	377	779	487	533	463	225	339	650	527	190	2070	4232	1442	2132	234	672	637	498
ANP32A	acidic leucine-rich nuclear phosphoprotein 32 family member A|acidic nuclear phosphoprotein pp32|cerebellar leucine rich acidic nuclear protein|hepatopoietin Cn|inhibitor-1 of protein phosphatase-2A|leucine-rich acidic nuclear protein|mapmodulin|potent heat-stable protein phosphatase 2A inhibitor I1PP2A|putative HLA-DR-associated protein I|putative human HLA class II associated protein I	acidic (leucine-rich) nuclear phosphoprotein 32 family, member A	GO:0034399//nuclear periphery;GO:0044444//cytoplasmic part	GO:0010468//regulation of gene expression;GO:0023033;GO:0051169//nuclear transport	GO:0005488//binding	8125	ANP32A	10210	7038	8174	2239	2625	1387	1296	1820	1408	6008	4758	4715	10287	7370	6147	12482	6971	5739	6158	1154	3557	9862	18002
ANP32B	acidic leucine-rich nuclear phosphoprotein 32 family member B|acidic protein rich in leucines|putative HLA-DR-associated protein I-2|silver-stainable protein SSP29	acidic (leucine-rich) nuclear phosphoprotein 32 family, member B	GO:0043231//intracellular membrane-bounded organelle;GO:0044444//cytoplasmic part	GO:0008283//cell proliferation;GO:0051169//nuclear transport	GO:0005488//binding	10541	ANP32B	8171	5370	6739	4166	3167	2531	3626	3055	2595	4484	2958	3590	7999	5128	5189	7017	2650	3068	3539	467	1738	3415	5071
ANP32D	acidic leucine-rich nuclear phosphoprotein 32 family member D|acidic nuclear phosphoprotein 32D|phosphoprotein 32-related protein 2|pp32 related 2|tumorigenic protein pp32r2	acidic (leucine-rich) nuclear phosphoprotein 32 family, member D	GO:0034399//nuclear periphery;GO:0044444//cytoplasmic part	GO:0010468//regulation of gene expression;GO:0023033;GO:0051169//nuclear transport	GO:0005488//binding	23519	ANP32D	0	0	0	1	0	0	0	0	0	0	0	0	0	0	0	0	0	0	0	0	0	0	0
ANP32E	LANP-like protein|acidic leucine-rich nuclear phosphoprotein 32 family member E|leucine-rich acidic nuclear protein like	acidic (leucine-rich) nuclear phosphoprotein 32 family, member E	GO:0031410//cytoplasmic vesicle;GO:0043231//intracellular membrane-bounded organelle	GO:0019222//regulation of metabolic process	GO:0004857//enzyme inhibitor activity;GO:0005488//binding	81611	ANP32E	50	2156	3087	38	1831	1847	14	1069	1122	26	1152	1268	50	3239	3843	52	4273	4439	48	530	1879	3600	5195
ANPEP	AP-M|AP-N|alanyl aminopeptidase|aminopeptidase M|aminopeptidase N|hAPN|microsomal aminopeptidase|myeloid plasma membrane glycoprotein CD13	alanyl (membrane) aminopeptidase	GO:0000267//cell fraction;GO:0012505//endomembrane system;GO:0016021//integral to membrane;GO:0031988//membrane-bounded vesicle;GO:0044444//cytoplasmic part	GO:0019538//protein metabolic process;GO:0032501//multicellular organismal process;GO:0044237//cellular metabolic process;GO:0048646//anatomical structure formation involved in morphogenesis;GO:0048869//cellular developmental process;GO:0051704	GO:0004871//signal transducer activity;GO:0008238//exopeptidase activity;GO:0046914//transition metal ion binding	290	ANPEP	6234	4543	7562	48024	24531	31011	29905	20318	20577	634	2047	1203	588	328	546	434	242	282	232	53	88	239	347
ANTXR1	2310008J16Rik|2810405N18Rik|tumor endothelial marker 8	anthrax toxin receptor 1	GO:0030027//lamellipodium;GO:0030175//filopodium;GO:0031224//intrinsic to membrane	GO:0000904//cell morphogenesis involved in differentiation;GO:0023060;GO:0030036//actin cytoskeleton organization	GO:0003779//actin binding;GO:0004872//receptor activity;GO:0043169//cation binding	84168	ANTXR1	2	4	4	2	2	3	0	2	0	8	10	8	56	136	97	36	103	92	19	10	30	40	33
ANTXR2	capillary morphogenesis gene 2 protein|capillary morphogenesis protein 2	anthrax toxin receptor 2	GO:0031090//organelle membrane;GO:0031224//intrinsic to membrane;GO:0043231//intracellular membrane-bounded organelle	GO:0023060	GO:0004871//signal transducer activity;GO:0043169//cation binding	118429	ANTXR2	3574	4407	5176	2695	4626	3938	8407	10669	9398	4675	5424	4792	2758	4237	4873	2352	5307	4659	1337	438	1867	984	2046
ANTXRL	-	anthrax toxin receptor-like	GO:0042995//cell projection;GO:0044425//membrane part	GO:0009987//cellular process;GO:0016043//cellular component organization	GO:0004872//receptor activity;GO:0005515//protein binding	195977	ANTXRL	0	0	0	0	0	0	0	0	0	2	0	0	0	0	0	0	0	0	0	0	0	0	0
ANUBL1	AN1, ubiquitin-like, homolog|AN1-type zinc finger and ubiquitin domain-containing protein 1|AN1-type zinc finger and ubiquitin domain-containing protein-like 1|AN1-type zinc finger protein 4	AN1, ubiquitin-like, homolog (Xenopus laevis)	-	-	GO:0046914//transition metal ion binding	93550	ZFAND4	23	231	197	5	132	68	13	116	62	30	1077	779	41	703	729	24	417	483	28	53	212	321	536
ANXA1	annexin I (lipocortin I)|annexin-1|calpactin II|calpactin-2|chromobindin-9|lipocortin I|p35|phospholipase A2 inhibitory protein	annexin A1	GO:0005740//mitochondrial envelope;GO:0005856//cytoskeleton;GO:0032991//macromolecular complex;GO:0042995//cell projection;GO:0044421//extracellular region part;GO:0044459//plasma membrane part	GO:0001516//prostaglandin biosynthetic process;GO:0002526//acute inflammatory response;GO:0006464//cellular protein modification process;GO:0006906//vesicle fusion;GO:0008283//cell proliferation;GO:0009913//epidermal cell differentiation;GO:0010212//response to ionizing radiation;GO:0015909//long-chain fatty acid transport;GO:0022008//neurogenesis;GO:0022602//ovulation cycle process;GO:0023033;GO…	GO:0003723//RNA binding;GO:0004859//phospholipase inhibitor activity;GO:0005543//phospholipid binding;GO:0042802//identical protein binding;GO:0043566//structure-specific DNA binding;GO:0046872//metal ion binding	301	ANXA1	37803	15621	27326	6302	5604	2068	6719	6414	5102	1291	2857	1484	744	485	588	1089	468	477	612	82	431	444	410
ANXA10	annexin 14|annexin-10|annexin-14	annexin A10	GO:0043231//intracellular membrane-bounded organelle	-	GO:0005543//phospholipid binding;GO:0046872//metal ion binding	11199	ANXA10	0	0	0	0	0	0	4	0	2	0	0	0	0	0	3	0	9	7	1	0	2	2	3
ANXA11	56 kDa autoantigen|CAP-50|annexin XI|annexin-11|autoantigen, 56-kD|calcyclin-associated annexin 50	annexin A11	GO:0005766;GO:0012505//endomembrane system;GO:0015630//microtubule cytoskeleton;GO:0030139//endocytic vesicle;GO:0030141//secretory granule;GO:0031981//nuclear lumen;GO:0048770	GO:0000920//cytokinetic cell separation;GO:0006897//endocytosis;GO:0010038//response to metal ion	GO:0005515//protein binding;GO:0005543//phospholipid binding;GO:0046872//metal ion binding	311	ANXA11	447	5752	5811	2157	38869	29819	941	18905	18255	591	9123	9127	850	14570	12959	824	10200	9878	360	1267	4560	5388	5451
ANXA2	annexin II|annexin-2|calpactin I heavy chain|calpactin I heavy polypeptide|calpactin-1 heavy chain|chromobindin 8|chromobindin-8|lipocortin II|placental anticoagulant protein IV|protein I	annexin A2	GO:0005578//proteinaceous extracellular matrix;GO:0005626//insoluble fraction;GO:0005768//endosome;GO:0019898//extrinsic to membrane;GO:0032432//actin filament bundle;GO:0032991//macromolecular complex;GO:0044459//plasma membrane part;GO:0048770	GO:0006906//vesicle fusion;GO:0019222//regulation of metabolic process;GO:0030195//negative regulation of blood coagulation;GO:0030198//extracellular matrix organization;GO:0046903//secretion;GO:0048646//anatomical structure formation involved in morphogenesis;GO:0048731	GO:0005083//small GTPase regulator activity;GO:0005515//protein binding;GO:0035091//phosphatidylinositol binding;GO:0046872//metal ion binding;GO:0055102//lipase inhibitor activity	302	ANXA2	3098	18691	27141	5801	38880	39696	5144	29785	41554	541	3109	2458	3287	15086	14803	5656	14073	12750	2715	3201	9711	18699	23597
ANXA2P1	-	annexin A2 pseudogene 1	GO:0005578//proteinaceous extracellular matrix;GO:0005626//insoluble fraction;GO:0005768//endosome;GO:0019898//extrinsic to membrane;GO:0032432//actin filament bundle;GO:0032991//macromolecular complex;GO:0044459//plasma membrane part;GO:0048770	GO:0006906//vesicle fusion;GO:0019222//regulation of metabolic process;GO:0030195//negative regulation of blood coagulation;GO:0030198//extracellular matrix organization;GO:0046903//secretion;GO:0048646//anatomical structure formation involved in morphogenesis;GO:0048731	GO:0005083//small GTPase regulator activity;GO:0005515//protein binding;GO:0035091//phosphatidylinositol binding;GO:0046872//metal ion binding;GO:0055102//lipase inhibitor activity	303	ANXA2P1	0	1	2	0	0	5	4	3	4	1	0	0	0	0	0	2	2	0	0	0	0	0	0
ANXA2P2	-	annexin A2 pseudogene 2	GO:0005578//proteinaceous extracellular matrix;GO:0005626//insoluble fraction;GO:0005768//endosome;GO:0019898//extrinsic to membrane;GO:0032432//actin filament bundle;GO:0032991//macromolecular complex;GO:0044459//plasma membrane part;GO:0048770	GO:0006906//vesicle fusion;GO:0019222//regulation of metabolic process;GO:0030195//negative regulation of blood coagulation;GO:0030198//extracellular matrix organization;GO:0046903//secretion;GO:0048646//anatomical structure formation involved in morphogenesis;GO:0048731	GO:0005083//small GTPase regulator activity;GO:0005515//protein binding;GO:0035091//phosphatidylinositol binding;GO:0046872//metal ion binding;GO:0055102//lipase inhibitor activity	304	ANXA2P2	10	2	7	22	22	17	14	14	8	0	0	4	8	10	7	18	7	8	8	0	12	8	13
ANXA2P3	-	annexin A2 pseudogene 3	GO:0005578//proteinaceous extracellular matrix;GO:0005626//insoluble fraction;GO:0019898//extrinsic to membrane;GO:0032432//actin filament bundle;GO:0032991//macromolecular complex;GO:0043231//intracellular membrane-bounded organelle;GO:0044444//cytoplasmic part;GO:0044459//plasma membrane part	GO:0006906//vesicle fusion;GO:0019222//regulation of metabolic process;GO:0030195//negative regulation of blood coagulation;GO:0030198//extracellular matrix organization;GO:0046903//secretion;GO:0048646//anatomical structure formation involved in morphogenesis;GO:0048731	GO:0005083//small GTPase regulator activity;GO:0005515//protein binding;GO:0035091//phosphatidylinositol binding	305	ANXA2P3	0	0	0	2	0	0	0	0	1	0	0	0	0	0	0	0	0	0	0	0	0	0	0
ANXA3	35-alpha calcimedin|Annexin III (lipocortin III)|PAP-III|annexin III (lipocortin III, 1,2-cyclic-inositol-phosphate phosphodiesterase, placental anticoagulant protein III, calcimedin 35-alpha)|annexin-3|calcimedin 35-alpha|inositol 1,2-cyclic phosphate 2-phosphohydrolase|lipocortin III|placental anticoagulant protein III	annexin A3	GO:0030141//secretory granule;GO:0030666//endocytic vesicle membrane;GO:0043005//neuron projection;GO:0044297//cell body	GO:0002283//neutrophil activation involved in immune response;GO:0006897//endocytosis;GO:0006952//defense response;GO:0009887//organ morphogenesis;GO:0010594//regulation of endothelial cell migration;GO:0010604;GO:0021543//pallium development;GO:0031960//response to corticosteroid stimulus;GO:0043388//positive regulation of DNA binding;GO:0045765//regulation of angiogenesis	GO:0004859//phospholipase inhibitor activity;GO:0005543//phospholipid binding;GO:0046872//metal ion binding	306	ANXA3	0	0	0	107	37	20	29	4	8	0	2	4	98	41	144	406	86	331	386	34	314	164	431
ANXA4	35-beta calcimedin|P32.5|PAP-II|PP4-X|annexin IV (placental anticoagulant protein II)|annexin-4|carbohydrate-binding protein p33/p41|chromobindin-4|endonexin I|lipocortin IV|placental anticoagulant protein II|proliferation-inducing gene 28|proliferation-inducing protein 28|protein II	annexin A4	GO:0044424//intracellular part	GO:0016192//vesicle-mediated transport;GO:0023060;GO:0043066//negative regulation of apoptotic process	GO:0005543//phospholipid binding;GO:0046872//metal ion binding;GO:0055102//lipase inhibitor activity	307	ANXA4	2964	1638	2451	1016	933	554	1625	1555	1660	849	657	689	1903	1189	1111	3162	1599	1402	1529	209	845	607	950
ANXA5	CBP-I|PAP-I|VAC-alpha|anchorin CII|annexin V|annexin-5|calphobindin I|endonexin II|lipocortin V|placental anticoagulant protein 4|placental anticoagulant protein I|thromboplastin inhibitor|vascular anticoagulant-alpha	annexin A5	GO:0044424//intracellular part	GO:0007599//hemostasis;GO:0023060;GO:0042221//response to chemical stimulus;GO:0043066//negative regulation of apoptotic process;GO:0050818;GO:0051259//protein oligomerization	GO:0005102//receptor binding;GO:0005543//phospholipid binding;GO:0043498//cell surface binding;GO:0046872//metal ion binding;GO:0055102//lipase inhibitor activity	308	ANXA5	25256	13902	20529	65234	43959	56297	36134	29369	47534	4338	2663	2311	14900	6746	8776	21258	6633	8086	11074	1300	4961	8660	11560
ANXA6	67 kDa calelectrin|CPB-II|annexin VI (p68)|annexin-6|calcium-binding protein p68|calelectrin|calphobindin II|calphobindin-II|chromobindin-20|lipocortin VI|p68|p70	annexin A6	GO:0032991//macromolecular complex;GO:0044459//plasma membrane part;GO:0048770	GO:0006936//muscle contraction;GO:0070838//divalent metal ion transport	GO:0005543//phospholipid binding;GO:0046872//metal ion binding	309	ANXA6	1040	7795	11049	565	8873	3497	2012	19405	11218	292	4771	5586	1826	27618	31601	627	8725	13013	493	1374	8792	5805	6815
ANXA7	annexin VII|annexin-7	annexin A7	GO:0000267//cell fraction;GO:0012505//endomembrane system;GO:0016020//membrane;GO:0043231//intracellular membrane-bounded organelle;GO:0044444//cytoplasmic part	GO:0006875//cellular metal ion homeostasis;GO:0006884//cell volume homeostasis;GO:0006970//response to osmotic stress;GO:0050878//regulation of body fluid levels	GO:0005515//protein binding;GO:0005543//phospholipid binding;GO:0046872//metal ion binding	310	ANXA7	461	4036	5090	652	4786	4533	1047	5931	6458	365	3029	2965	884	6060	6858	1172	7853	7012	729	1182	4107	8601	11400
ANXA8L2	annexin A8-like protein 2|annexin A8L2	annexin A8-like 2	-	GO:0007599//hemostasis	GO:0005543//phospholipid binding;GO:0046872//metal ion binding	244	ANXA8L2	4	14	20	0	0	0	0	15	6	0	2	0	0	0	0	0	0	0	0	0	0	0	0
ANXA9	annexin 31|annexin XXXI|annexin-31|annexin-9|pemphaxin	annexin A9	GO:0044444//cytoplasmic part	GO:0007155//cell adhesion	GO:0004888//transmembrane signaling receptor activity;GO:0005543//phospholipid binding;GO:0042802//identical protein binding;GO:0046872//metal ion binding	8416	ANXA9	176	110	167	93	110	156	31	78	49	23	20	10	70	46	91	10	30	48	5	2	8	2	10
AOAH	acyloxyacyl hydrolase	acyloxyacyl hydrolase (neutrophil)	-	GO:0031348//negative regulation of defense response;GO:0044255//cellular lipid metabolic process	GO:0004091//carboxylesterase activity	313	AOAH	262	12722	11115	79	1279	1690	253	2959	3638	5	380	228	0	36	35	3	29	26	0	18	9	71	42
AOC2	SSAO|retina-specific copper amine oxidase|semicarbazide-sensitive amine oxidase	amine oxidase, copper containing 2 (retina-specific)	GO:0016020//membrane;GO:0044424//intracellular part	GO:0006576//cellular biogenic amine metabolic process;GO:0050953//sensory perception of light stimulus	GO:0016641//oxidoreductase activity, acting on the CH-NH2 group of donors, oxygen as acceptor;GO:0046914//transition metal ion binding;GO:0048037//cofactor binding	314	AOC2	8	21	44	10	39	55	5	36	43	6	31	56	7	56	59	4	76	49	6	19	42	77	35
AOC3	amine oxidase, copper containing 3 (vascular adhesion protein 1)|copper amine oxidase|membrane primary amine oxidase|placenta copper monamine oxidase|semicarbazide-sensitive amine oxidase	amine oxidase, copper containing 3 (vascular adhesion protein 1)	GO:0031224//intrinsic to membrane	GO:0006807//nitrogen compound metabolic process;GO:0006952//defense response;GO:0009987//cellular process	GO:0016641//oxidoreductase activity, acting on the CH-NH2 group of donors, oxygen as acceptor;GO:0042802//identical protein binding;GO:0046914//transition metal ion binding;GO:0048037//cofactor binding	8639	AOC3	20	26	28	28	48	36	30	32	38	26	44	39	30	17	41	32	25	62	32	10	12	42	31
AOC4	-	AOC3 pseudogene	GO:0031224//intrinsic to membrane	GO:0006807//nitrogen compound metabolic process;GO:0006952//defense response;GO:0009987//cellular process	GO:0016641//oxidoreductase activity, acting on the CH-NH2 group of donors, oxygen as acceptor;GO:0042802//identical protein binding;GO:0046914//transition metal ion binding;GO:0048037//cofactor binding	90586	AOC4P	1	0	0	0	2	3	0	2	0	0	0	0	6	0	1	0	0	0	0	0	0	1	1
AOX1	aldehyde oxidase	aldehyde oxidase 1	GO:0044444//cytoplasmic part	GO:0006952//defense response;GO:0044237//cellular metabolic process	GO:0016623;GO:0016726//oxidoreductase activity, acting on CH or CH2 groups, NAD or NADP as acceptor;GO:0030554//adenyl nucleotide binding;GO:0046914//transition metal ion binding;GO:0051536//iron-sulfur cluster binding	316	AOX1	0	0	2	4	2	0	4	2	0	8	28	16	2	4	0	2	4	2	2	2	2	0	2
AOX2P	-	aldehyde oxidase 2 pseudogene	-	GO:0008152//metabolic process	GO:0003824//catalytic activity;GO:0030554//adenyl nucleotide binding;GO:0046914//transition metal ion binding;GO:0051536//iron-sulfur cluster binding	344454	AOX2P	0	0	0	0	0	3	0	0	2	21	19	20	0	0	0	0	0	0	0	0	0	0	0
AP1AR	AP-1 complex-associated regulatory protein|adapter-related protein complex 1-associated regulatory protein|gamma-1-adaptin brefeldin A resistance protein|gamma1-adaptin brefeldin A resistance protein, gamma-BAR	adaptor-related protein complex 1 associated regulatory protein	GO:0005768//endosome;GO:0016023//cytoplasmic membrane-bounded vesicle	GO:0006810//transport	-	55435	AP1AR	161	868	1322	75	738	668	92	649	672	67	356	455	38	661	535	29	724	674	28	57	273	313	573
AP1B1	AP-1 complex subunit beta-1|Golgi adaptor HA1/AP1 adaptin beta subunit|adapter-related protein complex 1 subunit beta-1|adaptor protein complex AP-1 subunit beta-1|beta-1-adaptin|beta-adaptin 1|beta-prime-adaptin|beta1-adaptin|clathrin assembly protein complex 1 beta large chain|plasma membrane adaptor HA2/AP2 adaptor beta subunit	adaptor-related protein complex 1, beta 1 subunit	GO:0030119//AP-type membrane coat adaptor complex;GO:0030136//clathrin-coated vesicle	GO:0015031//protein transport;GO:0048193//Golgi vesicle transport	GO:0005488//binding;GO:0022892	162	AP1B1	341	9057	9962	140	5527	5368	104	3279	3564	158	3856	4131	312	7604	8401	239	6429	8139	108	620	3340	2331	5038
AP1G1	AP-1 complex subunit gamma-1|adapter-related protein complex 1 subunit gamma-1|adaptor protein complex AP-1 subunit gamma-1|clathrin assembly protein complex 1 gamma large chain|clathrin assembly protein complex 1 gamma-1 large chain|clathrin-associated/assembly/adaptor protein, large, gamma 1|gamma adaptin|gamma1-adaptin|golgi adaptor HA1/AP1 adaptin gamma subunit|golgi adaptor HA1/AP1 adaptin s…	adaptor-related protein complex 1, gamma 1 subunit	GO:0005856//cytoskeleton;GO:0030119//AP-type membrane coat adaptor complex;GO:0030136//clathrin-coated vesicle;GO:0044431//Golgi apparatus part	GO:0007010//cytoskeleton organization;GO:0015031//protein transport;GO:0048193//Golgi vesicle transport	GO:0005515//protein binding;GO:0022892	164	AP1G1	55	4736	4177	137	6148	7811	100	4982	7182	73	6465	5770	75	5890	7394	78	8664	8405	93	1303	3696	9265	8098
AP1G2	AP-1 complex subunit gamma-like 2|clathrin-associated/assembly/adaptor protein, large, gamma-2|gamma2-adaptin	adaptor-related protein complex 1, gamma 2 subunit	GO:0030119//AP-type membrane coat adaptor complex;GO:0030130//clathrin coat of trans-Golgi network vesicle	GO:0015031//protein transport;GO:0051704	GO:0005488//binding;GO:0022892	8906	AP1G2	8230	5453	6102	1273	1592	1300	1579	2065	1611	5209	3135	3875	6156	3759	4901	8105	5245	7171	4662	477	3183	2275	6368
AP1M1	AP-1 complex subunit mu-1|AP-mu chain family member mu1A|HA1 47 kDa subunit|adapter-related protein complex 1 subunit mu-1|adaptor protein complex AP-1 mu-1 subunit|adaptor protein complex AP-1 subunit mu-1|adaptor-related protein complex 1 mu-1 subunit|clathrin adaptor protein AP47|clathrin assembly protein complex 1 medium chain 1|clathrin assembly protein complex 1 mu-1 medium chain 1|clathrin…	adaptor-related protein complex 1, mu 1 subunit	GO:0030119//AP-type membrane coat adaptor complex;GO:0030136//clathrin-coated vesicle;GO:0044431//Golgi apparatus part	GO:0015031//protein transport;GO:0048193//Golgi vesicle transport;GO:0051704	GO:0005488//binding	8907	AP1M1	220	2385	2503	202	2231	2079	234	2074	2240	186	2108	2116	405	3532	3304	721	5933	5641	328	782	2955	3590	6374
AP1M2	AP-1 complex subunit mu-2|AP-mu chain family member mu1B|HA1 47 kDa subunit 2|adaptor protein complex AP-1 mu-2 subunit|adaptor protein complex AP-1 subunit mu-2|adaptor-related protein complex 1 mu-2 subunit|adaptor-related protein complex 1 subunit mu-2|clathrin assembly protein complex 1 medium chain 2|clathrin assembly protein complex 1 mu-2 medium chain 2|clathrin coat assembly protein AP47 …	adaptor-related protein complex 1, mu 2 subunit	GO:0030119//AP-type membrane coat adaptor complex;GO:0030136//clathrin-coated vesicle;GO:0044431//Golgi apparatus part	GO:0006886//intracellular protein transport;GO:0048193//Golgi vesicle transport	GO:0005488//binding	10053	AP1M2	0	4	0	0	2	0	2	4	0	4	0	4	0	0	14	0	0	7	2	0	8	0	0
AP1S1	AP-1 complex subunit sigma-1A|HA1 19 kDa subunit|adapter-related protein complex 1 sigma-1A subunit|adapter-related protein complex 1 subunit sigma-1A|adaptor protein complex AP-1 subunit sigma-1A|clathrin assembly protein complex 1 sigma-1A small chain|clathrin coat assembly protein AP19|clathrin-associated/assembly/adaptor protein, small 1 (19kD)|golgi adaptor HA1/AP1 adaptin sigma-1A subunit|s…	adaptor-related protein complex 1, sigma 1 subunit	GO:0030119//AP-type membrane coat adaptor complex;GO:0030130//clathrin coat of trans-Golgi network vesicle	GO:0006897//endocytosis;GO:0015031//protein transport;GO:0048193//Golgi vesicle transport;GO:0051707//response to other organism	GO:0005488//binding;GO:0022892	1174	AP1S1	579	348	433	692	424	672	280	143	281	315	202	217	1189	712	774	1047	343	435	445	49	349	260	546
AP1S2	AP-1 complex subunit sigma-2|adapter-related protein complex 1 sigma-1B subunit|adapter-related protein complex 1 subunit sigma-1B|adaptor protein complex AP-1 sigma-1B subunit|adaptor protein complex AP-1 subunit sigma-1B|clathrin adaptor complex AP1 sigma 1B subunit|clathrin assembly protein complex 1 sigma-1B small chain|golgi adaptor HA1/AP1 adaptin sigma-1B subunit|sigma 1B subunit of AP-1 c…	adaptor-related protein complex 1, sigma 2 subunit	GO:0012510//trans-Golgi network transport vesicle membrane;GO:0030119//AP-type membrane coat adaptor complex	GO:0015031//protein transport;GO:0048193//Golgi vesicle transport	GO:0005488//binding;GO:0022892	8905	AP1S2	10822	9710	10245	3964	1957	2637	1835	1233	1853	2484	2145	2490	3744	3227	3262	2991	1888	1990	1662	258	1155	1281	1462
AP1S3	AP-1 complex subunit sigma-3|adapter-related protein complex 1 sigma-1C subunit|adapter-related protein complex 1 subunit sigma-1C|adaptor protein complex AP-1 sigma-1C subunit|adaptor protein complex AP-1 subunit sigma-1C|clathrin assembly protein complex 1 sigma-1C small chain|golgi adaptor HA1/AP1 adaptin sigma-1C subunit|sigma 1C adaptin|sigma 1C subunit of AP-1 clathrin|sigma-adaptin 1C|sigm…	adaptor-related protein complex 1, sigma 3 subunit	GO:0012510//trans-Golgi network transport vesicle membrane;GO:0030119//AP-type membrane coat adaptor complex	GO:0015031//protein transport;GO:0048193//Golgi vesicle transport	GO:0005488//binding;GO:0022892	130340	AP1S3	315	651	424	550	709	641	541	708	648	2107	4844	3486	1205	1727	1647	743	1535	1657	735	140	745	305	346
AP2A1	100 kDa coated vesicle protein A|AP-2 complex subunit alpha-1|adapter-related protein complex 2 alpha-1 subunit|adapter-related protein complex 2 subunit alpha-1|adaptin, alpha A|adaptor protein complex AP-2 subunit alpha-1|alpha-adaptin A|alpha1-adaptin|clathrin assembly protein complex 2 alpha-A large chain|clathrin-associated/assembly/adaptor protein, large, alpha 1|plasma membrane adaptor HA2…	adaptor-related protein complex 2, alpha 1 subunit	GO:0012510//trans-Golgi network transport vesicle membrane;GO:0030119//AP-type membrane coat adaptor complex;GO:0030128//clathrin coat of endocytic vesicle;GO:0044459//plasma membrane part	GO:0006892//post-Golgi vesicle-mediated transport;GO:0015031//protein transport;GO:0050688//regulation of defense response to virus	GO:0005515//protein binding;GO:0022892	160	AP2A1	323	5603	5918	162	3615	3387	117	2677	2493	84	1788	2050	420	6041	6278	240	3902	4320	115	431	1876	2279	3821
AP2A2	100 kDa coated vesicle protein C|AP-2 complex subunit alpha-2|adapter-related protein complex 2 subunit alpha-2|adaptin, alpha B|alpha-adaptin C; Huntingtin interacting protein J|alpha2-adaptin|clathrin assembly protein complex 2 alpha-C large chain|clathrin-associated/assembly/adaptor protein, large, alpha 2|huntingtin yeast partner J|huntingtin-interacting protein 9|plasma membrane adaptor HA2/…	adaptor-related protein complex 2, alpha 2 subunit	GO:0030119//AP-type membrane coat adaptor complex;GO:0030128//clathrin coat of endocytic vesicle	GO:0006901//vesicle coating;GO:0015031//protein transport;GO:0050688//regulation of defense response to virus	GO:0005488//binding;GO:0022892	161	AP2A2	3151	2674	2047	3653	3318	2638	3454	2645	2457	1509	1048	548	5111	4618	3445	3188	2574	1981	1412	291	717	1500	2075
AP2B1	AP-2 complex subunit beta|adapter-related protein complex 2 beta subunit|adapter-related protein complex 2 subunit beta|adaptin, beta 2 (beta)|adaptor protein complex AP-2 subunit beta|beta-2-adaptin|beta-adaptin|clathrin assembly protein complex 2 beta large chain|clathrin-associated/assembly/adaptor protein, large, beta 1|plasma membrane adaptor HA2/AP2 adaptin beta subunit	adaptor-related protein complex 2, beta 1 subunit	GO:0012505//endomembrane system;GO:0030119//AP-type membrane coat adaptor complex;GO:0030136//clathrin-coated vesicle;GO:0030139//endocytic vesicle;GO:0044431//Golgi apparatus part	GO:0006901//vesicle coating;GO:0015031//protein transport;GO:0050688//regulation of defense response to virus	GO:0005515//protein binding;GO:0022892	163	AP2B1	164	5072	5365	248	7122	6561	250	5653	5942	194	2969	3561	500	8703	10466	691	13362	13777	388	1418	5476	8961	11519
AP2M1	AP-2 complex subunit mu|AP-2 mu 2 chain|AP-2 mu chain|HA2 50 kDA subunit|adapter-related protein complex 2 mu subunit|adapter-related protein complex 2 subunit mu|adaptin-mu2|adaptor protein complex AP-2 subunit mu|clathrin adaptor complex AP2, mu subunit|clathrin assembly protein complex 2 medium chain|clathrin assembly protein complex 2 mu medium chain|clathrin coat adaptor protein AP50|clathri…	adaptor-related protein complex 2, mu 1 subunit	GO:0005905//coated pit;GO:0030118//clathrin coat;GO:0030119//AP-type membrane coat adaptor complex;GO:0030139//endocytic vesicle;GO:0044439	GO:0009987//cellular process;GO:0015031//protein transport;GO:0050688//regulation of defense response to virus	GO:0005488//binding	1173	AP2M1	1373	8737	9999	1419	11016	8489	1224	9545	8293	691	4791	5819	1342	8743	9046	1162	5674	6724	618	832	3685	5164	7794
AP2S1	AP-2 complex subunit sigma|HA2 17 kDa subunit|adapter-related protein complex 2 subunit sigma|adaptor protein complex AP-2 subunit sigma|clathrin assembly protein 2 sigma small chain|clathrin assembly protein 2 small chain|clathrin coat assembly protein AP17|clathrin coat-associated protein AP17|clathrin-associated/assembly/adaptor protein, small 2 (17kD)|plasma membrane adaptor AP-2 17 kDa prote…	adaptor-related protein complex 2, sigma 1 subunit	GO:0030128//clathrin coat of endocytic vesicle;GO:0030130//clathrin coat of trans-Golgi network vesicle	GO:0006897//endocytosis;GO:0006901//vesicle coating;GO:0015031//protein transport;GO:0050688//regulation of defense response to virus	GO:0005488//binding;GO:0022892	1175	AP2S1	2897	3291	3440	3219	4671	4214	1309	1965	1746	828	1133	1114	2387	2590	2637	1917	743	912	974	222	1039	920	1426
AP3B1	AP-3 complex beta-3A subunit|AP-3 complex subunit beta-1|adaptor protein complex AP-3 subunit beta-1|beta-3A-adaptin|clathrin assembly protein complex 3 beta-1 large chain	adaptor-related protein complex 3, beta 1 subunit	GO:0030136//clathrin-coated vesicle;GO:0043234//protein complex	GO:0006623//protein targeting to vacuole;GO:0007599//hemostasis;GO:0016192//vesicle-mediated transport;GO:0019884//antigen processing and presentation of exogenous antigen;GO:0046638//positive regulation of alpha-beta T cell differentiation	GO:0019902//phosphatase binding;GO:0022892	8546	AP3B1	3363	2964	3877	3998	3977	3608	3755	4556	4436	2586	2273	2402	3968	3289	3596	3725	4708	4683	2575	490	1866	2466	3821
AP3B2	AP-3 complex subunit beta-2|Neuronal adaptin-like protein, beta-subunit|adapter-related protein complex 3 subunit beta-2|adaptor protein complex AP-3 subunit beta-2|beta-3B-adaptin|clathrin assembly protein complex 3 beta-2 large chain|neuron-specific vesicle coat protein beta-NAP	adaptor-related protein complex 3, beta 2 subunit	GO:0005798//Golgi-associated vesicle;GO:0030136//clathrin-coated vesicle;GO:0043234//protein complex	GO:0015031//protein transport;GO:0048193//Golgi vesicle transport	GO:0005488//binding;GO:0022892	8120	AP3B2	2	2	8	17	101	12	0	26	10	5	9	9	18	19	28	4	6	14	2	0	23	4	25
AP3D1	AP-3 complex delta subunit, partial CDS|AP-3 complex subunit delta|AP-3 complex subunit delta-1|adapter-related protein complex 3 subunit delta-1|adaptin, delta|delta adaptin|delta-adaptin, partial CDS|subunit of putative vesicle coat adaptor complex AP-3	adaptor-related protein complex 3, delta 1 subunit	GO:0012505//endomembrane system;GO:0043231//intracellular membrane-bounded organelle;GO:0043234//protein complex;GO:0044431//Golgi apparatus part	GO:0000041//transition metal ion transport;GO:0015031//protein transport;GO:0019884//antigen processing and presentation of exogenous antigen;GO:0032879//regulation of localization;GO:0042441//eye pigment metabolic process;GO:0046638//positive regulation of alpha-beta T cell differentiation	GO:0005488//binding;GO:0022892	8943	AP3D1	1018	6790	7603	1967	14433	14037	1288	9715	11204	1023	8112	8751	1684	12562	13212	1417	10738	11403	831	1465	4402	9221	10574
AP3M1	AP-3 adapter complex mu3A subunit|AP-3 complex subunit mu-1|adapter-related protein complex 3 mu-1 subunit|adapter-related protein complex 3 subunit mu-1|clathrin adaptor complex AP3, mu-3A subunit|mu-adaptin 3A|mu3A-adaptin	adaptor-related protein complex 3, mu 1 subunit	GO:0000323//lytic vacuole;GO:0030119//AP-type membrane coat adaptor complex	GO:0006623//protein targeting to vacuole	GO:0005488//binding	26985	AP3M1	80	1880	2342	147	3694	5044	115	3141	3946	60	2082	2577	122	4976	5442	102	4931	5082	90	574	2058	3569	4878
AP3M2	AP-3 complex subunit mu-2|HA1 47 kDa subunit homolog 2|HA1 47kDA subunit homolog 2|adapter-related protein complex 3 mu-2 subunit|adapter-related protein complex 3 subunit mu-2|clathrin assembly protein assembly protein complex 1 medium chain homolog 2|clathrin assembly protein assembly protein complex 3 mu-2 medium chain|clathrin coat assembly protein AP47 homolog 2|clathrin coat-associated prot…	adaptor-related protein complex 3, mu 2 subunit	GO:0012506//vesicle membrane;GO:0030119//AP-type membrane coat adaptor complex;GO:0043231//intracellular membrane-bounded organelle	GO:0001505//regulation of neurotransmitter levels;GO:0015031//protein transport	GO:0005488//binding	10947	AP3M2	4	247	277	6	155	120	4	95	104	21	621	567	20	706	672	63	1552	1937	16	105	587	702	1808
AP3S1	AP-3 complex sigma-3A subunit|AP-3 complex subunit sigma-1|AP-3 complex subunit sigma-3A|adapter-related protein complex 3 sigma-1 subunit|adapter-related protein complex 3 subunit sigma-1|clathrin-associated/assembly/adapter protein, small 3|clathrin-associated/assembly/adaptor protein, small 3 (22kD)|sigma-3A-adaptin|sigma-adaptin 3a|sigma3A-adaptin	adaptor-related protein complex 3, sigma 1 subunit	GO:0012506//vesicle membrane;GO:0016023//cytoplasmic membrane-bounded vesicle;GO:0030117//membrane coat;GO:0044431//Golgi apparatus part	GO:0007169//transmembrane receptor protein tyrosine kinase signaling pathway;GO:0015031//protein transport	GO:0005488//binding;GO:0022892	1176	AP3S1	1899	1415	1508	2217	1608	1368	1409	1353	1499	7213	6053	6337	3555	2388	2467	4489	1641	1731	2626	360	1279	2307	2406
AP3S2	AP-3 complex subunit sigma-2|AP-3 complex subunit sigma-3B|adapter-related protein complex 3 subunit sigma-2|adaptor complex sigma3B|clathrin-associated/assembly/adaptor protein, small 4, 22-kD|sigma-3B-adaptin|sigma-adaptin 3b	adaptor-related protein complex 3, sigma 2 subunit	GO:0012506//vesicle membrane;GO:0043234//protein complex;GO:0044431//Golgi apparatus part	GO:0015031//protein transport	GO:0005488//binding;GO:0022892	10239	AP3S2	43	146	222	38	147	147	43	89	127	19	61	63	69	131	171	45	130	154	17	10	84	81	228
AP4B1	AP-4 complex subunit beta-1|beta 4 subunit of AP-4|beta4-adaptin|spastic paraplegia 47	adaptor-related protein complex 4, beta 1 subunit	GO:0000267//cell fraction;GO:0030119//AP-type membrane coat adaptor complex;GO:0044431//Golgi apparatus part	GO:0015031//protein transport	GO:0005488//binding;GO:0022892	10717	AP4B1	1089	955	950	805	622	659	553	404	425	1326	976	997	1724	1315	1307	1179	1025	1275	658	106	473	588	969
AP4E1	AP-4 complex subunit epsilon-1|adaptor-related protein complex AP-4 epsilon|epsilon-adaptin	adaptor-related protein complex 4, epsilon 1 subunit	GO:0030120//vesicle coat;GO:0044431//Golgi apparatus part	GO:0015031//protein transport	GO:0005488//binding	23431	AP4E1	1295	1069	1063	5431	2542	3074	2602	2128	2190	1202	1000	1032	1923	2057	2558	1098	2254	2755	874	158	763	906	2036
AP4M1	AP-4 complex subunit mu-1|adapter-related protein complex 4 mu-1 subunit|adapter-related protein complex 4 subunit mu-1|adaptor-related protein complex AP-4 mu4 subunit|mu subunit of AP-4|mu-adaptin-related protein 2|mu-adaptin-related protein-2|mu4|mu4-adaptin	adaptor-related protein complex 4, mu 1 subunit	GO:0012505//endomembrane system;GO:0030119//AP-type membrane coat adaptor complex;GO:0031985//Golgi cisterna	GO:0015031//protein transport	GO:0005488//binding	9179	AP4M1	527	306	396	276	201	185	197	163	156	211	177	201	537	373	397	752	368	308	297	52	172	471	556
AP4S1	AP-4 adapter complex subunit sigma-1|AP-4 complex subunit sigma-1|clathrin-associated/assembly/adaptor protein, sigma 4|sigma-4-adaptin	adaptor-related protein complex 4, sigma 1 subunit	GO:0012505//endomembrane system;GO:0044431//Golgi apparatus part	GO:0015031//protein transport	GO:0005488//binding;GO:0022892	11154	AP4S1	62	277	328	235	488	462	198	455	385	83	421	420	170	528	567	194	478	447	106	52	160	375	430
APAF1	apoptotic protease-activating factor 1	apoptotic peptidase activating factor 1	GO:0000267//cell fraction;GO:0043231//intracellular membrane-bounded organelle;GO:0044444//cytoplasmic part	GO:0000737//DNA catabolic process, endonucleolytic;GO:0006919//activation of cysteine-type endopeptidase activity involved in apoptotic process;GO:0006950//response to stress;GO:0007420//brain development;GO:0014020	GO:0005515//protein binding;GO:0016505//apoptotic protease activator activity;GO:0032559	317	APAF1	0	8337	8752	0	1200	1368	0	792	1020	0	4429	3607	0	2480	2291	0	2278	2341	2	356	901	2347	2460
APBA1	adapter protein X11alpha|adaptor protein X11alpha|amyloid beta (A4) precursor protein-binding, family A, member 1 (X11)|amyloid beta A4 precursor protein-binding family A member 1|mint-1|neuron-specific X11 protein|neuronal munc18-1-interacting protein 1|phosphotyrosine-binding/-interacting domain (PTB)-bearing protein	amyloid beta (A4) precursor protein-binding, family A, member 1	GO:0016020//membrane;GO:0030136//clathrin-coated vesicle	GO:0006887//exocytosis;GO:0007610//behavior;GO:0010467//gene expression;GO:0010970//microtubule-based transport;GO:0015031//protein transport;GO:0023061;GO:0040007//growth;GO:0043009//chordate embryonic development;GO:0048731;GO:0065003	GO:0019904//protein domain specific binding;GO:0035091//phosphatidylinositol binding	320	APBA1	770	721	476	75	73	38	30	41	35	106	158	64	87	108	32	15	22	20	10	2	2	8	5
APBA3	X11-like 2 protein|adapter protein X11gamma|amyloid beta (A4) precursor protein-binding, family A, member 3 (X11-like 2)|amyloid beta A4 precursor protein-binding family A member 3|mint-3|neuron-specific X11L2 protein|neuronal munc18-1-interacting protein 3|phosphotyrosine-binding/-interacting domain (PTB)-bearing protein	amyloid beta (A4) precursor protein-binding, family A, member 3	GO:0044464//cell part	GO:0006810//transport;GO:0007267//cell-cell signaling;GO:0010467//gene expression;GO:0023033;GO:0043009//chordate embryonic development	GO:0005488//binding	9546	APBA3	896	448	560	1595	1351	1528	1515	1145	1163	434	268	443	1140	829	825	1402	851	667	549	94	356	432	570
APBB1	adaptor protein FE65a2|amyloid beta A4 precursor protein-binding family B member 1|stat-like protein	amyloid beta (A4) precursor protein-binding, family B, member 1 (Fe65)	GO:0016020//membrane;GO:0030425//dendrite;GO:0030427//site of polarized growth;GO:0031252//cell leading edge;GO:0032991//macromolecular complex;GO:0043231//intracellular membrane-bounded organelle;GO:0044444//cytoplasmic part	GO:0006282//regulation of DNA repair;GO:0006357//regulation of transcription from RNA polymerase II promoter;GO:0006915//apoptotic process;GO:0006935//chemotaxis;GO:0007090//regulation of S phase of mitotic cell cycle;GO:0007632//visual behavior;GO:0010038//response to metal ion;GO:0010558;GO:0016049//cell growth;GO:0016477//cell migration;GO:0016573//histone acetylation;GO:0023060;GO:0030029//ac…	GO:0019899//enzyme binding;GO:0030528//transcription regulator activity	322	APBB1	9	125	81	6	455	108	2	355	110	2	86	28	4	53	69	4	29	19	0	2	4	22	11
APBB1IP	APBB1-interacting protein 1|PREL-1|RARP-1|Rap1-GTP-interacting adaptor molecule|Rap1-interacting adaptor molecule|amyloid beta A4 precursor protein-binding family B member 1-interacting protein|proline rich EVH1 ligand 1|proline-rich EVH1 ligand 1|proline-rich protein 73|rap1-GTP-interacting adapter molecule|retinoic acid-responsive proline-rich protein 1	amyloid beta (A4) precursor protein-binding, family B, member 1 interacting protein	GO:0043232;GO:0044444//cytoplasmic part;GO:0044459//plasma membrane part	GO:0023060	-	54518	APBB1IP	6477	4138	5395	105	302	232	82	242	209	5038	3446	3577	6253	4867	5230	1642	1901	2338	917	134	836	175	327
APBB2	Fe65-like 1|amyloid beta A4 precursor protein-binding family B member 2|protein Fe65-like 1	amyloid beta (A4) precursor protein-binding, family B, member 2	GO:0030427//site of polarized growth;GO:0031252//cell leading edge;GO:0043231//intracellular membrane-bounded organelle	GO:0006915//apoptotic process;GO:0006935//chemotaxis;GO:0007090//regulation of S phase of mitotic cell cycle;GO:0010468//regulation of gene expression;GO:0016049//cell growth;GO:0016477//cell migration;GO:0023033;GO:0043062//extracellular structure organization	GO:0005515//protein binding	323	APBB2	0	37	29	10	327	209	0	121	157	0	10	17	0	10	28	0	22	46	0	0	6	14	27
APBB3	FE65-like protein 2|amyloid beta A4 precursor protein-binding family B member 3|amyloid precursor interacting protein|protein Fe65-like 2	amyloid beta (A4) precursor protein-binding, family B, member 3	GO:0005856//cytoskeleton	-	GO:0005488//binding	10307	APBB3	8	1403	1111	4	344	277	2	347	335	8	909	741	34	698	526	28	863	931	9	76	378	247	523
APC	adenomatosis polyposis coli tumor suppressor|adenomatous polyposis coli protein|deleted in polyposis 2.5|protein phosphatase 1, regulatory subunit 46	adenomatous polyposis coli	GO:0000775//chromosome, centromeric region;GO:0005815//microtubule organizing center;GO:0005874//microtubule;GO:0030424//axon;GO:0030426//growth cone;GO:0030427//site of polarized growth;GO:0043231//intracellular membrane-bounded organelle;GO:0043296//apical junction complex;GO:0044297//cell body	GO:0000079//regulation of cyclin-dependent protein kinase activity;GO:0000165//MAPK cascade;GO:0002761//regulation of myeloid leukocyte differentiation;GO:0003002//regionalization;GO:0006915//apoptotic process;GO:0007019//microtubule depolymerization;GO:0007043//cell-cell junction assembly;GO:0008544//epidermis development;GO:0009896;GO:0016477//cell migration;GO:0019725//cellular homeostasis;GO:…	GO:0008017//microtubule binding;GO:0019207//kinase regulator activity;GO:0019900//kinase binding;GO:0050839//cell adhesion molecule binding	324	APC	19	2039	2227	30	2724	2753	22	2193	2728	8	1632	1669	8	1924	2632	4	3010	2925	2	242	823	1541	2567
APC2	adenomatous polyposis coli like|adenomatous polyposis coli protein 2	adenomatosis polyposis coli 2	GO:0005874//microtubule;GO:0012505//endomembrane system;GO:0015629//actin cytoskeleton;GO:0019897//extrinsic to plasma membrane;GO:0030027//lamellipodium;GO:0043231//intracellular membrane-bounded organelle;GO:0044444//cytoplasmic part	GO:0030178//negative regulation of Wnt receptor signaling pathway;GO:0033159//negative regulation of protein import into nucleus, translocation	GO:0015631//tubulin binding	10297	APC2	50	52	59	34	47	89	44	56	91	49	93	109	24	22	78	22	63	52	24	3	19	30	42
APCDD1	adenomatosis polyposis coli down-regulated 1 protein|hypoptrichosis simplex|protein APCDD1	adenomatosis polyposis coli down-regulated 1	GO:0016021//integral to membrane	GO:0008544//epidermis development;GO:0016055//Wnt receptor signaling pathway	GO:0005515//protein binding	147495	APCDD1	8	2	3	4	34	2	10	13	2	253	55	69	224	178	72	268	203	113	57	18	18	218	230
APCDD1L	adenomatosis polyposis coli down-regulated 1 protein-like|protein APCDD1-like	adenomatosis polyposis coli down-regulated 1-like	GO:0031224//intrinsic to membrane	-	-	164284	APCDD1L	0	0	0	13	484	12	8	524	13	0	1	0	2	4	4	2	2	0	0	0	0	4	4
APCS	9.5S alpha-1-glycoprotein|pentaxin-related|serum amyloid P-component	amyloid P component, serum	GO:0032991//macromolecular complex;GO:0044421//extracellular region part	GO:0002526//acute inflammatory response;GO:0010033//response to organic substance;GO:0043623//cellular protein complex assembly;GO:0044267//cellular protein metabolic process	GO:0005515//protein binding;GO:0030246//carbohydrate binding;GO:0043169//cation binding	325	APCS	0	0	0	2	0	0	0	0	0	0	0	0	0	0	0	0	0	0	0	0	0	0	0
APEH	N-acylaminoacyl-peptide hydrolase|acyl-peptide hydrolase|acylamino-acid-releasing enzyme|acylaminoacyl-peptidase|oxidized protein hydrolase	N-acylaminoacyl-peptide hydrolase	GO:0044424//intracellular part	GO:0019538//protein metabolic process	GO:0004175//endopeptidase activity	327	APEH	4085	2368	2518	2577	1669	1789	1340	1207	1200	1662	826	1127	6392	4728	4742	3757	1950	2090	2068	214	1281	1056	2216
APEX1	AP endonuclease class I|AP lyase|DNA-(apurinic or apyrimidinic site) lyase|apurinic-apyrimidinic endonuclease 1|apurinic/apyrimidinic (abasic) endonuclease|deoxyribonuclease (apurinic or apyrimidinic)|protein REF-1|redox factor-1	APEX nuclease (multifunctional DNA repair enzyme) 1	GO:0005815//microtubule organizing center;GO:0030529//ribonucleoprotein complex;GO:0031981//nuclear lumen;GO:0043234//protein complex	GO:0006282//regulation of DNA repair;GO:0006351//transcription, DNA-dependent;GO:0006397//mRNA processing;GO:0006605//protein targeting;GO:0007090//regulation of S phase of mitotic cell cycle;GO:0009725//response to hormone stimulus;GO:0014909//smooth muscle cell migration;GO:0019725//cellular homeostasis;GO:0032502//developmental process;GO:0034614//cellular response to reactive oxygen species;G…	GO:0003676//nucleic acid binding;GO:0003682//chromatin binding;GO:0003712//transcription cofactor activity;GO:0004520//endodeoxyribonuclease activity;GO:0004527//exonuclease activity;GO:0016835//carbon-oxygen lyase activity;GO:0016891//endoribonuclease activity, producing 5'-phosphomonoesters;GO:0019104//DNA N-glycosylase activity;GO:0042578//phosphoric ester hydrolase activity;GO:0043169//cation…	328	APEX1	1130	5450	7745	150	1185	778	176	1085	855	520	6706	7613	1083	11172	10789	663	5271	5753	399	930	3966	3265	6572
APEX2	AP endonuclease 2|AP endonuclease XTH2|DNA-(apurinic or apyrimidinic site) lyase 2|apurinic/apyrimidinic endonuclease-like 2	APEX nuclease (apurinic/apyrimidinic endonuclease) 2	GO:0019866//organelle inner membrane;GO:0043231//intracellular membrane-bounded organelle	GO:0006259//DNA metabolic process;GO:0033554//cellular response to stress	GO:0003676//nucleic acid binding;GO:0004518//nuclease activity;GO:0016835//carbon-oxygen lyase activity;GO:0046914//transition metal ion binding	27301	APEX2	756	575	596	1205	866	767	978	732	813	638	502	543	1857	1350	1148	1676	798	835	960	164	509	820	1161
APH1A	anterior pharynx defective 1 homolog A|aph-1alpha|gamma-secretase subunit APH-1A|presenilin-stabilization factor	anterior pharynx defective 1 homolog A (C. elegans)	GO:0000139//Golgi membrane;GO:0016021//integral to membrane	GO:0001822//kidney development;GO:0006516//glycoprotein catabolic process;GO:0006917//induction of apoptosis;GO:0007166//cell surface receptor signaling pathway;GO:0033619//membrane protein proteolysis;GO:0044093;GO:0051604//protein maturation	GO:0005488//binding;GO:0070011	51107	APH1A	2625	6659	7646	2402	5967	7027	1697	4972	6047	2426	6348	6490	3777	8604	8978	4487	5749	6796	2507	1494	4747	10441	11552
APH1B	anterior pharynx defective 1 homolog B|aph-1beta|gamma-secretase subunit APH-1B	anterior pharynx defective 1 homolog B (C. elegans)	GO:0016023//cytoplasmic membrane-bounded vesicle;GO:0031224//intrinsic to membrane	GO:0001822//kidney development;GO:0006917//induction of apoptosis;GO:0007166//cell surface receptor signaling pathway;GO:0033619//membrane protein proteolysis;GO:0044093;GO:0051604//protein maturation	GO:0005488//binding;GO:0070011	83464	APH1B	40	385	358	71	370	239	40	367	256	37	436	433	41	310	376	58	219	241	34	34	110	374	363
API5	FIF|antiapoptosis clone 11 protein|cell migration-inducing gene 8 protein|fibroblast growth factor 2-interacting factor 2|migration-inducing protein MIG8	apoptosis inhibitor 5	GO:0030529//ribonucleoprotein complex;GO:0043231//intracellular membrane-bounded organelle	GO:0043066//negative regulation of apoptotic process	GO:0019838//growth factor binding	8539	API5	12	3509	4442	28	6015	6475	25	4945	5885	46	5160	5674	20	7652	8211	10	7186	7617	12	826	3230	5975	8742
APIP	APAF1-interacting protein|MTRu-1-P dehydratase|methylthioribulose-1-phosphate dehydratase|probable methylthioribulose-1-phosphate dehydratase	APAF1 interacting protein	GO:0044424//intracellular part	GO:0006915//apoptotic process;GO:0071265	GO:0005515//protein binding;GO:0016836//hydro-lyase activity;GO:0043169//cation binding	51074	APIP	1183	842	1062	1138	715	493	1264	583	493	560	447	324	1549	914	846	2252	896	793	964	189	400	996	2025
APITD1	FANCM-interacting histone fold protein 1|Fanconi anemia-associated polypeptide of 16 kDa|apoptosis-inducing TAF9-like domain-containing protein 1|centromere protein S	apoptosis-inducing, TAF9-like domain 1	GO:0043231//intracellular membrane-bounded organelle;GO:0043234//protein complex;GO:0044427//chromosomal part	GO:0006259//DNA metabolic process;GO:0006351//transcription, DNA-dependent;GO:0033554//cellular response to stress	GO:0003676//nucleic acid binding	378708	APITD1	8	14	18	2	68	18	10	77	40	28	43	49	10	18	16	20	39	45	6	10	22	38	46
APITD1-CORT	APITD1-CORT protein	APITD1-CORT readthrough	GO:0000267//cell fraction;GO:0043231//intracellular membrane-bounded organelle;GO:0043234//protein complex;GO:0044427//chromosomal part	GO:0006259//DNA metabolic process;GO:0006351//transcription, DNA-dependent;GO:0007188//adenylate cyclase-modulating G-protein coupled receptor signaling pathway;GO:0007267//cell-cell signaling;GO:0033554//cellular response to stress;GO:0042749//regulation of circadian sleep/wake cycle	GO:0003676//nucleic acid binding;GO:0005179//hormone activity	100526739	APITD1-CORT	3	2	0	2	5	3	0	8	2	6	12	2	0	0	0	6	3	0	0	0	0	0	2
[truncated: 17,911 more rows]
