# Supplementary material for: Harnessing RNA sequencing for global, unbiased evaluation of two new adjuvants for dendritic-cell immunotherapy
Source: Oncotarget. 2017 Feb 8;8(12):19879–93. doi: 10.18632/oncotarget.15190 (PMC5386730; doi:10.18632/oncotarget.15190)
Supplement: Supplementary file 2 [file oncotarget-08-19879-s002.zip › scripts-for-paper/Makefile]

all : fig.pdf results/genes-normalized.csv

.SECONDARY:
.DELETE_ON_ERROR:

results/genes.tsv : input-data/all-genes.tsv import.awk
	awk -f import.awk $< $< > $@

results/genes-normalized.csv : normalize-genes.R results/genes.tsv
	Rscript $<

results/gene-names.csv : extract-gene-names.R results/genes.tsv
	Rscript $<

plots/volcanos0001.png : volcano-plots.R results/differential-expression.rda results/gene-names.csv
	Rscript $<

plots/corr0001.png : correlation-plots.R results/differential-expression.rda
	Rscript $<

results/differential-expression.rda : edger-analysis.R results/genes.tsv
	Rscript $<

plots/rnaseq-vs-protein.pdf : correlation-facs-rnaseq.R results/genes.tsv input-data/facs-measurements-maturation.csv
	Rscript $<

fig.pdf : fig.tex plots/corr0001.png plots/volcanos0001.png results/go.tex plots/rnaseq-vs-protein.pdf 
	pdflatex $<

results/differential-expression-goterms.rda : edger-analysis-goterms.R results/differential-expression.rda
	Rscript $<

results/go.tex : go-result-tables.R results/differential-expression-goterms.rda
	Rscript $<

clean:
	rm -f results/* plots/* fig.pdf fig.log fig.aux
