# Supplementary material for: Harnessing RNA sequencing for global, unbiased evaluation of two new adjuvants for dendritic-cell immunotherapy
Source: Oncotarget. 2017 Feb 8;8(12):19879–93. doi: 10.18632/oncotarget.15190 (PMC5386730; doi:10.18632/oncotarget.15190)
Supplement: Supplementary file 2 [file oncotarget-08-19879-s002.zip › scripts-for-paper/normalize-genes.R]

# Generates CPM values from the raw reads for further processing
# outside of R

x  <- as.matrix(read.delim("results/genes.tsv",row.names="GeneID"))
library( edgeR )

y <- DGEList(x)
y <- calcNormFactors(y)

norm.counts <- cpm(y)

write.csv(norm.counts,"results/genes-normalized.csv")
