# Supplementary material for: Harnessing RNA sequencing for global, unbiased evaluation of two new adjuvants for dendritic-cell immunotherapy
Source: Oncotarget. 2017 Feb 8;8(12):19879–93. doi: 10.18632/oncotarget.15190 (PMC5386730; doi:10.18632/oncotarget.15190)
Supplement: Supplementary file 2 [file oncotarget-08-19879-s002.zip › scripts-for-paper/README.txt]

This folder contains all R scripts used to generate Figure 1-3, Figure 6,
and Table 1 in the article

"Harnessing RNA sequencing for global, unbiased evaluation
of two new adjuvants for dendritic-cell immunotherapy" by Mathan et al.

To reproduce these analyses, a Linux-like environment (Linux, Mac, or Cygwin) is
required with the following tools available:

 * R, including the packages "edgeR", "ggplot2", "grid", and "ggrepel"
 * GNU make
 * awk
 * pdflatex (only for generating the final pdf).

If these tools are available, everything should be generated by typing
 
 make

in the present folder.

In case of problems or any other questions, contact me at johannes.textor@gmx.de
