# Supplementary material for: Harnessing RNA sequencing for global, unbiased evaluation of two new adjuvants for dendritic-cell immunotherapy
Source: Oncotarget. 2017 Feb 8;8(12):19879–93. doi: 10.18632/oncotarget.15190 (PMC5386730; doi:10.18632/oncotarget.15190)
Supplement: Supplementary file 2 [file oncotarget-08-19879-s002.zip › scripts-for-paper/volcano-plots.R]

library( ggplot2 )
library( grid )
library( ggrepel )

load("results/differential-expression.rda")

gn <- read.csv("results/gene-names.csv")
gn <- head(gn,-1)
rownames(gn) <- gn$GeneID

#par(bty="l")

plt <- function(top,main="pDC pRNA",cutoff=10){
	d <- data.frame(
	x=top$logFC,
	y=-log10(top$PValue),
	l=gn[rownames(top),"Symbol"]
	)
	d$l[d$x<cutoff] <- NA
	p <- ggplot( d, aes(x,y) ) +
		labs(x="log fold change",y="-log10 p-value") +
		geom_point(color="#FF000044",shape=16) +
		geom_text_repel(aes(label=l),size=3,box.padding=unit(0.5, 'lines')) +
		xlim( -25,25) +
		ggtitle(main) +
		theme_classic() +
  		theme(axis.line.x = element_line(color="black"),
        		axis.line.y = element_line(color="black"))

	#plot(d$x, d$y, pch=20, cex=.5,
	#	ylab="-log10(p-value)", 
	#	xlab="logFC") #col=as.numeric(rownames(top) %in% de)+1)
	#abline(v=c(-2, 2)) #, col=colors[2])

	#with( d[d$x>10,],{
	#	text( x, y, l )
	#})
	print(p)
}

#plt(d7$table)
png("plots/volcanos%04d.png",width=4,height=4,units='in',res=300)

plt(d4$table,"mDC GM-CSF")
plt(d5$table,"mDC pRNA")

plt(d6$table,"pDC FSME")
plt(d7$table)


dev.off()
